# Supplementary material for: Significant Short-Term Shifts in the Microbiomes of Smokers With Periodontitis After Periodontal Therapy With Amoxicillin & Metronidazole as Revealed by 16S rDNA Amplicon Next Generation Sequencing
Source: Front Cell Infect Microbiol. 2020 May 5;10:167. doi: 10.3389/fcimb.2020.00167 (PMC7232543; doi:10.3389/fcimb.2020.00167)
Supplement: Supplementary file 2 [file Presentation_1.zip]

Archive with 5 entries (5 files):
- Supplementary File 1.xlsx
- Supplementary File 2.xlsx
- Supplementary File 3.xlsx
- Supplementary File 4a.xlsx
- Supplementary File 4b.xlsx
