# Supplementary material for: Significant Short-Term Shifts in the Microbiomes of Smokers With Periodontitis After Periodontal Therapy With Amoxicillin & Metronidazole as Revealed by 16S rDNA Amplicon Next Generation Sequencing
Source: Front Cell Infect Microbiol. 2020 May 5;10:167. doi: 10.3389/fcimb.2020.00167 (PMC7232543; doi:10.3389/fcimb.2020.00167)
Supplement: Supplementary file 2 [file Presentation_1.zip › Supplementary File 1.xlsx]

## Sheet: Suppl Tab Mock (corrected)
Mock Sample Composition
16S-variants in amplified region
Nr.	Phylum	Class	Order	Genus	Species	Subspecies	Culture collection no.	synonym	Accession No.	Genome size [bp]	annotated 16S rRNAs (complete)	positiv strand	negative strand	16S variants (in amplified region)	n per variant	Primer mismatches (forward)	Primer mismatches (reverse)	amplicon length (excl. Primer) [bp]	amplicon length (incl. Primer) [bp]	16S variants (in amplified region)	n per variant	Primer mismatches (forward)	Primer mismatches (reverse)	amplicon length (excl. EMP Primer) [bp]	amplicon length (incl. EMP Primer) [bp]	amplicon length (excl. Illumina Primer) [bp]
1	Proteobacteria	Gammaproteobacteria	Aeromonadales	Aeromonas	hydrophila	hydrophila	DSM 30187	ATCC 7966	CP000462.1	4744448	10	6	4	3	8-1-1	0	0	1467	1503	1	10	0	0	253	292	251
2	Firmicutes	Bacilli	Bacillales	Bacillus	cereus		DSM 31	ATCC 14579	AE016877.1	5411809	13	12	1	7	6-1-1-1-1-1-1	0	0	1474	1510	1	13	0	0	253	292	251
3	Bacteroidetes	Bacteridida	Bacteroidales	Bacteroides	fragilis		ATCC 25285	DSM 2151	NC_003228.3	5241700	6	0	6	1	6	0	0	1451	1487	1	6	0	0	253	292	251
4	Bacteroidetes	Bacteridida	Bacteroidales	Bacteroides	vulgatus		DSM 1447	ATCC 8482	CP000139.1	5163189	7	3	4	6	2-1-1-1-1-1	1 (in 1 var)	0	1450	1486	3	5-1-1	0	0	253	292	251
5	Actinobacteria	Actinobacteria (high G+C)	Bifidobacteriales	Bifidobacterium	adolescentis		DSM 20083	ATCC 15703	AP009256.1	2089645	5	0	5	3	3-1-1	0	0	1454	1490	1a	5	0	0	253	292	251
6	Proteobacteria	Betaproteobacteria	Burkholderiales	Bordetella	petrii		DSM 12804		AM902716.1	5287950	3	1	2	1	3	?a	0	1453	1469b	1	3	0	0	253	292	251
7	Proteobacteria	Betaproteobacteria	Neisseriales	Chromobacterium	violaceum		DSM 30191	ATCC 12472	AE016825.1	4751080	8	4	4	2	?	0	?a	1448	1468b	1	8	0	0	253	292	251
8	Firmicutes	Clostridia	Clostridiales	Clostridium	perfringens		ATCC 13124		CP000246.1	3256683	8	6	2	8	1-1-1-1-1-1-1-1	0	0	1435	1471	1	8	0	0	253	292	251
9	Proteobacteria	Deltaproteobacteria	Desulfovibrionales	Desulfovibrio	desulfuricans	desulfuricans	DSM 6949	ATCC 27774	CP001358.1	2873437	3	1	2	1	3	0	0	1472	1508	1	3	0	0	253	292	251
10	Proteobacteria	Gammaproteobacteria	Enterobacterales	Escherichia	coli		ATCC 8739		CP000946.1	4746218	7	2	5	5	2-2-1-1-1	0	0	1464	1500	1	7	0	0	253	292	251
11	Firmicutes	Clostridia	Clostridiales	Finegoldia	magna		DSM 20472	ATCC 29328	AP008971.1	1797577	4	2	2	2	2-1	0	0	1444	1480	1	4	0	0	252	291	250
12	Fusobacteria	Fusobacteria	Fusobacteriales	Fusobacterium	nucleatum	nucleatum	DSM 15643	ATCC 25586	AE009951.2	2174500	5	2	3	3	3-1-1	0	?a	1442	1478	1	5	0	0	252	291	250
13	Firmicutes	Bacilli	Lactobacillales	Lactobacillus	gasseri		DSM 20243	ATCC 33323	CP000413.1	1894360	6	1	5	1	6	0	0	1495	1531	1	6	0	0	253	292	251
14	Firmicutes	Bacilli	Lactobacillales	Leuconostoc	mesenteroides	mesenteroides	DSM 20343	ATCC 8293	CP000414.1	2038396	4	2	2	1	4	0	0	1473	1509	1	4	0	0	253	292	251
15	Actinobacteria	Actinobacteria (high G+C)	Actinomycetales	Micrococcus	luteus		DSM 20030	ATCC 4698	CP001628.1	2501097	1	1	0	1	1	0	0	1461	1482	1	1	0	0	253	292	251
16	Proteobacteria	Alphaproteobacteria	Rhizobiales	Ochrobactrum	anthropi		DSM 6882	ATCC 49188	CP 000758.1/ CP000759.1	5205777	4	3	1	1	4	0	0	1405	1441	1	4	0	0	253	292	251
17	Bacteroidetes	Bacteridida	Bacteroidales	Porphyromonas	asaccharolytica		ATCC 25260	ATCC 20707	NC_015501.1	2186370	2	2	0	1	2	1	0	1451	1487	1	2	0	0	253	292	251
18	Bacteroidetes	Bacteridida	Bacteroidales	Porphyromonas	gingivalis		DSM 20709	ATCC 33277	AP009380.1	2354886	4	3	1	1	4	0	?a	1445	1465	1	4	0	0	253	292	251
19	Firmicutes	Bacilli	Bacillales	Staphylococcus	aureus	aureus (COL)			NC_002951.2	2813962	6	3	3	3	4-1-1	0	0	1474	1510	1*	6	0	0	253	292	251
20	Firmicutes	Bacilli	Bacillales	Staphylococcus	epidermidis		ATCC12228		AE015929.1	2479508	5	0	5	5	1-1-1-1-1	0	0	1473	1509	1b*	5	0	0	253	292	251
21	Proteobacteria	Epsilonproteobacteria	Campylobacterales	Wolinella	succinogenes		DSM 1740		BX571656.1	2110355	3	2	1	1	3	0	0	1422	1458	1	3	0	0	253	292	251
22	Proteobacteria	Gammaproteobacteria	Xanthomonadales	Xanthomonas	campestris	campestris	DSM 3586	ATCC 33913	AE008922.1	5076188	2	0	2	1	2	0	0	1469	1505	1	2	0	0	253	292	251
23	Actinobacteria	Actinobacteria	Propionibacteriales	Cutibacterium	acnes		DSM 16379		NC_006085.1	2560265	3	1	2	2	2-1	0	0	1447	1483	1	3	1	1	253	292	251
											119		Summe	60						25*
a	variant 2 (G insertion in v4-region) could not be detected, neither with v34- nor with v4-assays (confirmed by restriction digestion)
b	variant 2 could not be detected, neither with v34- nor with v4-assays (confirmed by restriction digestion)
*	total only 24 variants, since the 16S v4 region of S. aureus is identical to that of S. epidermidis.
