# Supplementary material for: Significant Short-Term Shifts in the Microbiomes of Smokers With Periodontitis After Periodontal Therapy With Amoxicillin & Metronidazole as Revealed by 16S rDNA Amplicon Next Generation Sequencing
Source: Front Cell Infect Microbiol. 2020 May 5;10:167. doi: 10.3389/fcimb.2020.00167 (PMC7232543; doi:10.3389/fcimb.2020.00167)
Supplement: Supplementary file 2 [file Presentation_1.zip › Supplementary File 2.xlsx]

## Sheet: Tabelle1
Sample ID	Patient-ID	visit	Treatment_Group	SEX	AGE	Relative_Pocket_Depth_equal_or_above_5mm [%]	Mean_Bleeding_on_Probing [%]
008-V02	008	before	placebo	male	<45	25	28
008-V04	008	after	placebo	male	<45	23	7
009-V02	009	before	placebo	female	<45	20	40
009-V04	009	after	placebo	female	<45	19	7
016-V02	016	before	antibiotic	female	45<55	11	23
016-V04	016	after	antibiotic	female	45<55	1	2
031-V02	031	before	placebo	female	45<55	8	6
031-V04	031	after	placebo	female	45<55	5	4
042-V02	042	before	placebo	female	45<55	10	26
042-V04	042	after	placebo	female	45<55	2	13
051-V02	051	before	antibiotic	male	45<55	13	2
051-V04	051	after	antibiotic	male	45<55	2	0
060-V02	060	before	antibiotic	male	>55	27	20
060-V04	060	after	antibiotic	male	>55	6	17
061-V02	061	before	antibiotic	female	45<55	19	30
061-V04	061	after	antibiotic	female	45<55	4	3
063-V02	063	before	antibiotic	male	<45	13	35
063-V04	063	after	antibiotic	male	<45	3	8
067-V02	067	before	placebo	female	45<55	30	41
067-V04	067	after	placebo	female	45<55	8	24
069-V02	069	before	placebo	female	<45	3	51
069-V04	069	after	placebo	female	<45	2	16
072-V02	072	before	placebo	male	<45	24	39
072-V04	072	after	placebo	male	<45	20	35
075-V02	075	before	placebo	male	45<55	10	25
075-V04	075	after	placebo	male	45<55	10	69
083-V02	083	before	antibiotic	female	45<55	22	30
083-V04	083	after	antibiotic	female	45<55	2	12
090-V02	090	before	placebo	male	>55	44	35
090-V04	090	after	placebo	male	>55	28	18
102-V02	102	before	placebo	male	<45	31	28
102-V04	102	after	placebo	male	<45	27	43
103-V02	103	before	antibiotic	female	45<55	19	61
103-V04	103	after	antibiotic	female	45<55	7	32
105-V02	105	before	placebo	female	<45	16	20
105-V04	105	after	placebo	female	<45	19	17
113-V02	113	before	placebo	male	45<55	22	19
113-V04	113	after	placebo	male	45<55	18	8
115-V02	115	before	placebo	female	45<55	9	5
115-V04	115	after	placebo	female	45<55	5	0
119-V02	119	before	antibiotic	male	<45	19	56
119-V04	119	after	antibiotic	male	<45	1	9
122-V02	122	before	antibiotic	female	<45	39	35
122-V04	122	after	antibiotic	female	<45	9	10
129-V02	129	before	placebo	female	45<55	40	38
129-V04	129	after	placebo	female	45<55	15	15
139-V02	139	before	placebo	female	45<55	35	7
139-V04	139	after	placebo	female	45<55	21	19
151-V02	151	before	antibiotic	male	<45	19	25
151-V04	151	after	antibiotic	male	<45	13	13
153-V02	153	before	antibiotic	male	45<55	66	42
153-V04	153	after	antibiotic	male	45<55	17	13
165-V02	165	before	antibiotic	female	45<55	25	46
165-V04	165	after	antibiotic	female	45<55	11	15
177-V02	177	before	antibiotic	female	>55	3	6
177-V04	177	after	antibiotic	female	>55	0	2
178-V02	178	before	placebo	male	<45	35	17
178-V04	178	after	placebo	male	<45	32	13
190-V02	190	before	antibiotic	male	45<55	25	25
190-V04	190	after	antibiotic	male	45<55	15	1
199-V02	199	before	antibiotic	female	45<55	15	35
199-V04	199	after	antibiotic	female	45<55	8	21
221-V02	221	before	placebo	male	45<55	14	16
221-V04	221	after	placebo	male	45<55	11	12
232-V02	232	before	antibiotic	female	<45	38	30
232-V04	232	after	antibiotic	female	<45	1	6
241-V02	241	before	placebo	male	<45	35	56
241-V04	241	after	placebo	male	<45	19	48
243-V02	243	before	placebo	female	>55	26	30
243-V04	243	after	placebo	female	>55	12	15
251-V02	251	before	placebo	female	45<55	57	51
251-V04	251	after	placebo	female	45<55	53	29
257-V02	257	before	placebo	female	45<55	36	33
257-V04	257	after	placebo	female	45<55	2	10
260-V02	260	before	antibiotic	male	45<55	29	33
260-V04	260	after	antibiotic	male	45<55	0	6
261-V02	261	before	antibiotic	female	45<55	9	35
261-V04	261	after	antibiotic	female	45<55	2	0
266-V02	266	before	antibiotic	female	45<55	41	33
266-V04	266	after	antibiotic	female	45<55	11	7
267-V02	267	before	antibiotic	female	<45	23	36
267-V04	267	after	antibiotic	female	<45	4	10
271-V02	271	before	placebo	male	45<55	26	48
271-V04	271	after	placebo	male	45<55	24	27
275-V02	275	before	antibiotic	male	<45	10	28
275-V04	275	after	antibiotic	male	<45	5	4
276-V02	276	before	placebo	female	<45	13	63
276-V04	276	after	placebo	female	<45	5	20
284-V02	284	before	antibiotic	female	>55	13	28
284-V04	284	after	antibiotic	female	>55	2	2
289-V02	289	before	placebo	male	<45	13	39
289-V04	289	after	placebo	male	<45	13	57
301-V02	301	before	antibiotic	male	>55	36	11
301-V04	301	after	antibiotic	male	>55	22	6
302-V02	302	before	placebo	female	45<55	11	30
302-V04	302	after	placebo	female	45<55	13	24
322-V02	322	before	antibiotic	female	>55	18	26
322-V04	322	after	antibiotic	female	>55	0	9
327-V02	327	before	antibiotic	male	>55	15	6
327-V04	327	after	antibiotic	male	>55	7	2
328-V02	328	before	antibiotic	female	<45	10	19
328-V04	328	after	antibiotic	female	<45	3	6
329-V02	329	before	placebo	female	<45	30	27
329-V04	329	after	placebo	female	<45	11	17
339-V02	339	before	placebo	male	>55	38	38
339-V04	339	after	placebo	male	>55	8	11
340-V02	340	before	antibiotic	female	45<55	8	1
340-V04	340	after	antibiotic	female	45<55	1	0
