# Supplementary material for: Significant Short-Term Shifts in the Microbiomes of Smokers With Periodontitis After Periodontal Therapy With Amoxicillin & Metronidazole as Revealed by 16S rDNA Amplicon Next Generation Sequencing
Source: Front Cell Infect Microbiol. 2020 May 5;10:167. doi: 10.3389/fcimb.2020.00167 (PMC7232543; doi:10.3389/fcimb.2020.00167)
Supplement: Supplementary file 2 [file Presentation_1.zip › Supplementary File 3.xlsx]

## Sheet: Sheet 1 - OTU_ID
RSVs	009-V02	009-V04	031-V02	031-V04	060-V02	060-V04	063-V02	063-V04	067-V02	067-V04	083-V02	083-V04	090-V02	090-V04	102-V02	102-V04	105-V02	105-V04	113-V02	113-V04	122-V02	122-V04	139-V02	139-V04	151-V02	151-V04	153-V02	153-V04	177-V02	177-V04	178-V02	178-V04	199-V02	199-V04	243-V02	243-V04	260-V02	260-V04	275-V02	275-V04	301-V02	301-V04	302-V02	302-V04	327-V02	327-V04	328-V02	328-V04	329-V02
RSV1	19058	9744	14779	13111	1308	2200	2757	9704	5731	9043	4999	27	16363	3577	437	9447	10161	3904	6399	1074	12259	0	6796	21346	4470	6750	2089	1349	406	0	1313	3935	27990	23344	1003	341	13625	85	25105	3197	3611	65	23285	4853	9297	18965	7524	8041	3138
RSV2	0	0	410	331	691	2589	0	63	14988	1670	0	0	4167	3294	9400	6302	1695	3696	1713	3816	5846	0	1710	9602	3130	1052	2363	178	0	0	1818	4487	5019	0	1340	2225	6727	0	2774	909	61327	2280	0	186	3802	5597	4854	148	5706
RSV3	1958	7098	4630	3192	270	152	271	0	1733	2193	11764	0	1998	680	2211	4881	14406	8208	4850	2434	346	0	9035	21437	702	2134	772	0	0	0	804	3871	2691	3191	0	363	12609	220	2980	573	166	0	8114	5140	3925	6786	3121	239	8989
RSV4	614	1582	1751	507	4889	6215	130	1378	809	9691	575	1305	336	127	175	2004	0	0	2779	1543	313	642	489	7159	750	23241	582	33828	892	4538	291	105	785	1503	77	207	316	0	2744	15159	2363	3521	529	547	749	4263	1072	11268	309
RSV5	4042	2874	799	2202	589	1525	1267	1533	59	1274	149	1973	661	54	207	952	0	0	64	719	798	0	0	2721	1715	862	699	49265	0	472	395	1476	4643	2127	30	223	70	35480	5433	2139	3373	3517	61	291	11517	2034	457	2848	151
RSV6	1592	10974	5667	563	0	0	0	0	269	1575	2276	0	10364	8053	790	108	1237	2223	1449	1321	6835	0	6328	28865	0	0	1294	343	0	0	1369	1927	6724	4531	751	625	902	31	10122	3593	0	0	12973	3493	5128	4344	1846	511	506
RSV7	2863	5466	0	0	1730	1224	426	1020	1196	216	4924	0	8550	5545	317	493	4914	2545	1483	294	4941	0	5227	10118	412	86	6420	193	0	0	969	9859	11441	7157	2310	564	6551	0	6286	261	0	0	16610	4084	1619	2885	1405	565	520
RSV8	0	0	0	0	21	0	0	0	9784	584	14184	0	6526	1845	0	0	0	0	2349	31	0	0	1888	1631	0	0	8634	567	0	0	0	0	14544	10035	8706	1082	10342	0	6841	0	0	0	0	0	10942	1544	1657	500	0
RSV9	1084	1564	233	69	2543	10484	420	818	0	0	1642	0	1405	137	815	0	9349	4927	1720	200	10132	0	8094	12058	11700	3784	102	0	0	0	300	2117	192	34	424	126	1375	0	2238	672	0	0	6093	1126	1124	520	1224	358	7345
RSV10	393	1773	1011	415	226	469	749	6086	1772	323	324	93	0	0	239	4924	0	0	4019	4659	61	0	402	10173	0	0	54	0	0	0	39	0	1190	654	0	499	153	0	6014	18790	22797	8281	5594	1786	179	32	1351	4089	1230
RSV11	4655	3584	256	180	1600	2719	411	504	3094	148	2192	0	2780	1527	1543	819	4273	1888	1938	340	2500	0	4514	6061	966	166	1318	120	101	69	521	7358	6380	3393	769	403	5400	0	6498	820	0	0	4931	1515	1981	7464	2505	1712	3165
RSV12	2471	481	11041	557	642	2366	210	783	7033	423	3821	0	4455	1478	208	1017	5429	2781	1416	277	4431	0	4231	6065	1806	755	1809	219	17	31	992	7374	4428	1146	1199	91	6730	0	3755	117	0	0	6362	1403	1305	542	1430	259	1797
RSV13	2741	2838	208	782	0	0	319	1572	4403	129	0	0	5175	3219	1084	2127	4783	1908	1432	151	4451	0	3830	7105	0	0	2444	146	0	0	1147	3807	5442	2320	1329	290	7093	0	5281	2298	0	0	2099	898	3070	7256	1857	214	1376
RSV14	9819	0	0	0	4630	12783	0	0	1363	2578	0	0	18	0	1240	1393	5113	2003	0	0	0	0	0	0	0	0	0	0	0	0	1034	564	6058	8891	1126	3712	479	0	5340	0	0	0	7975	2104	3164	13707	141	29	0
RSV15	4284	397	1130	309	2918	3586	227	170	5014	103	5820	33	3733	489	1125	929	3725	3227	1375	159	1415	0	1965	2482	2220	0	1432	0	0	0	372	6080	2688	256	116	47	7760	0	2065	109	3798	0	650	150	695	960	657	39	3645
RSV16	792	384	5150	1659	52	112	558	3433	326	540	0	52	161	55	98	139	0	795	1158	343	133	18822	62	1408	118	3497	1048	3506	74	1779	0	551	101	172	151	0	1931	13934	103	503	4317	1512	2546	1087	156	388	114	3913	608
RSV17	1407	1743	1647	761	0	0	766	3312	782	769	963	0	2568	638	241	523	3178	1309	2824	1365	4384	0	873	2781	2405	2321	2373	0	0	0	929	4966	673	396	1324	158	2911	0	508	49	8658	0	4610	648	1291	3335	518	0	51
RSV18	991	1959	110	240	413	1332	350	636	408	7644	439	0	207	217	0	603	139	30	1488	3396	91	0	305	12608	558	1988	163	124	0	0	483	202	2205	3873	147	1414	81	0	3218	5044	646	6396	4104	2149	288	533	1289	219	368
RSV19	0	0	680	1195	1099	1215	0	0	0	0	0	0	668	684	0	0	782	382	0	0	155	0	261	3601	0	0	258	16989	0	0	0	27	0	30	0	377	8629	0	1622	2240	0	0	18636	4361	0	26	1697	1530	257
RSV20	964	1249	772	634	257	605	977	2173	123	1824	91	6385	346	27	433	93	0	0	191	1833	64	0	61	4700	4087	1963	357	2590	97	1095	355	403	1149	1155	0	297	41	187	2469	2146	166	0	124	553	3536	3973	375	3833	0
RSV21	1915	1027	2572	273	25	51	87	1374	908	101	1247	22	7478	1096	47	442	2019	1101	624	463	1479	0	1359	3685	3140	0	691	61	0	0	1043	2240	790	1074	201	873	1032	0	879	1369	0	0	2676	583	736	1777	631	255	1050
RSV22	113	145	0	0	10807	29662	0	0	0	0	0	0	0	0	43	0	489	172	2588	1258	504	0	0	0	0	0	0	0	0	0	0	0	0	0	0	36	1060	0	0	0	0	0	0	0	0	0	0	0	46
RSV23	587	662	615	1530	98	310	80	217	1492	767	1420	52	273	525	577	1078	109	210	434	264	1488	0	933	1658	259	2852	272	4946	182	719	183	322	2806	3042	0	31	1137	0	2052	828	359	186	275	129	1565	3737	737	642	605
RSV24	743	402	685	61	653	1621	349	680	41	330	777	0	144	0	0	1069	0	0	346	90	60	0	308	3205	960	4016	441	2359	59	448	54	111	3327	2999	143	69	333	88	1827	389	1635	693	781	301	865	3925	933	3462	476
RSV25	0	0	0	0	0	0	0	0	0	0	303	0	54	0	721	510	0	0	823	908	0	0	0	0	2682	16678	0	0	0	0	0	0	3971	7818	0	0	6782	0	0	0	0	0	0	0	155	279	0	0	0
RSV26	0	0	0	0	726	3806	471	1269	0	0	460	0	393	23	0	751	0	0	5109	2003	0	0	75	2076	1342	3739	0	0	0	0	23	33	4145	4029	154	260	304	33	5532	808	0	0	740	351	0	0	747	1232	794
RSV27	416	3140	0	0	1310	663	54	0	57	532	0	0	239	0	0	0	0	0	0	0	567	0	242	6739	106	1280	236	166	0	0	98	39	2355	2820	147	1820	107	0	1736	621	90	0	634	496	604	8571	923	4066	344
RSV28	539	1185	548	310	1898	1632	372	1796	0	0	114	0	291	276	237	705	753	408	654	765	0	0	248	4916	1043	5765	0	0	0	0	85	61	1222	2443	58	689	1095	0	881	0	0	0	2532	258	0	92	2087	2589	1548
RSV29	0	157	0	0	0	0	0	0	0	0	0	0	0	0	0	0	0	0	0	0	0	0	0	218	0	0	344	19061	0	0	0	0	503	315	0	0	0	19576	0	0	0	0	0	0	0	0	0	0	0
RSV30	778	1117	131	69	1229	1383	141	376	91	40	401	0	57	0	0	143	0	0	1784	158	2891	0	447	3184	1281	659	455	155	0	0	41	244	3855	2405	41	155	188	44	4050	2057	0	0	501	385	172	3917	990	819	1742
RSV31	0	238	81	0	442	415	79	1020	248	1387	76	0	1071	0	0	357	0	0	731	364	102	211	0	508	214	3500	316	14092	0	0	414	72	275	139	93	73	0	0	578	1044	0	0	184	200	1355	1439	143	6944	104
RSV32	600	331	1342	623	1745	4283	160	664	1859	101	676	0	1182	402	68	421	1425	943	373	133	833	0	575	1106	215	573	787	81	122	45	332	2654	467	253	307	0	1745	0	517	73	4843	0	1993	258	441	1639	494	234	0
RSV33	128	0	0	0	3242	2790	126	0	0	505	1225	0	77	0	0	274	0	0	1946	1120	0	0	235	3357	286	0	2512	0	0	0	122	0	3342	1605	0	538	61	0	4075	247	435	23	358	435	199	1459	1640	4113	568
RSV34	157	674	829	3408	1418	2733	0	64	142	514	234	0	496	341	804	873	563	436	1117	651	455	303	469	2669	203	1318	160	0	30	34	280	344	362	172	0	101	2021	0	2604	202	3647	216	269	198	439	685	870	619	437
RSV35	0	619	364	342	175	111	184	284	304	4635	138	0	0	0	32	514	670	926	239	381	1242	0	81	3100	0	0	0	0	0	0	0	0	0	346	82	44	681	0	112	0	11730	1874	1571	1298	107	952	181	517	416
RSV36	364	444	401	352	93	566	293	871	130	150	0	79	188	54	311	0	318	0	89	841	179	259	157	3691	376	268	0	1563	0	731	234	375	561	559	45	511	271	3056	778	1048	1231	2960	352	135	4959	2736	572	470	143
RSV37	367	119	114	53	865	1219	207	633	179	261	494	0	47	0	0	554	36	0	1304	609	141	0	141	1768	0	0	175	290	0	0	0	48	2084	2097	0	115	1656	0	1705	527	0	0	8027	2724	169	1353	747	1143	277
RSV38	87	50	321	4100	118	1850	0	49	47	187	0	193	0	0	179	179	37	0	113	0	0	316	34	300	184	275	120	3396	241	3233	0	0	1233	232	0	0	0	2070	1061	1295	858	3783	64	83	407	510	107	129	137
RSV39	0	0	0	0	0	123	0	737	0	0	0	0	0	0	0	0	0	0	0	356	0	31	38	4070	0	0	0	0	0	0	42	0	283	286	0	0	18	18405	0	92	733	78	0	0	3312	0	367	1663	83
RSV40	0	33	610	1030	40	118	76	3860	0	0	0	36	1293	0	288	0	0	0	0	89	0	79	0	147	607	916	153	5797	58	0	47	0	32	0	17	90	39	3819	184	794	138	4048	391	0	2285	1096	46	164	0
RSV41	0	0	205	471	0	0	0	0	609	1040	353	0	4459	1791	31	349	145	31	927	143	2099	0	1407	4374	349	549	555	250	0	0	0	0	907	1111	274	103	0	0	0	0	1001	0	748	145	476	1835	542	116	439
RSV42	1857	823	3159	957	0	0	209	402	0	0	269	0	3873	275	0	0	989	308	1437	317	2556	0	0	128	0	0	0	0	0	0	93	680	156	167	0	242	0	0	549	77	0	0	3069	490	71	4121	116	675	168
RSV43	1628	1736	0	0	0	0	0	0	705	518	1864	0	1391	205	533	62	0	0	1346	793	354	0	1740	2652	841	34	209	0	0	0	300	490	0	0	66	29	1520	0	0	0	0	0	591	468	291	4853	566	348	1178
RSV44	1427	3209	0	0	0	87	941	5092	0	0	0	0	0	0	0	185	0	0	1400	1543	1645	0	0	0	0	0	167	7513	0	0	0	0	0	0	0	290	0	0	1784	2200	0	0	0	0	0	0	0	0	0
RSV45	0	0	226	52	0	0	0	0	0	0	216	0	0	0	0	0	0	0	0	0	0	0	0	99	0	0	1861	256	0	0	0	0	1732	1674	35	0	112	0	0	0	3529	2472	1317	844	2093	6350	977	2848	235
RSV46	1251	420	0	0	0	0	200	387	630	21	112	0	1232	1366	0	0	297	35	273	71	0	0	92	826	0	0	528	41	0	0	75	861	3345	2679	721	108	828	0	1191	75	0	0	3614	1010	636	3233	180	0	0
RSV47	1076	2878	0	0	0	0	0	0	0	0	0	0	525	155	0	647	0	0	0	0	1566	0	0	214	0	0	2016	0	0	0	159	1262	277	315	1035	510	381	0	0	4321	0	0	6092	926	623	1287	0	0	0
RSV48	0	0	0	0	0	0	0	0	0	0	0	0	7554	4599	0	0	0	0	0	0	8779	0	0	0	0	0	0	0	0	0	711	82	1047	1162	0	0	0	0	472	709	0	0	0	0	665	102	0	0	0
RSV49	0	0	491	2069	2128	8803	0	0	0	0	1411	0	0	0	0	0	0	0	0	0	32	0	0	0	0	0	196	2958	0	0	0	0	0	0	0	0	0	0	0	0	0	0	0	0	1766	1388	0	0	3221
RSV50	283	20	29	27	83	1236	0	33	30	269	18	0	21	0	96	96	0	0	2283	1127	0	0	47	2265	116	0	522	0	0	0	0	0	714	129	0	0	0	832	1429	162	0	0	17	0	684	496	179	10626	174
RSV51	0	0	0	0	0	0	0	0	0	0	0	0	0	0	0	0	1762	1123	0	0	0	0	4323	8809	0	0	0	0	0	0	554	727	0	0	0	0	3353	0	2303	103	0	0	665	340	0	0	0	0	0
RSV52	235	634	50	103	36	0	0	108	299	0	50	1292	0	0	37	327	134	92	136	1115	40	0	272	6766	0	0	92	0	0	0	575	782	504	2388	131	1737	185	0	328	1420	31	0	81	112	691	2325	530	230	0
RSV53	122	299	0	0	0	0	0	0	0	0	0	0	0	0	0	0	0	0	184	125	0	0	0	0	0	0	715	87	0	0	887	470	5148	3785	193	215	0	0	1602	111	0	0	4527	1146	1170	1589	449	427	0
RSV54	113	469	283	763	72	439	39	69	669	510	312	0	99	112	828	363	304	82	92	0	1401	0	787	2070	307	1128	145	1293	0	0	127	220	301	527	31	0	621	0	779	259	2246	395	250	66	319	660	256	698	790
RSV55	2155	1561	136	98	176	89	75	2125	0	0	32	0	383	43	34	362	0	0	207	335	2046	0	0	644	0	0	0	0	324	1177	54	0	1095	1797	0	131	0	0	363	774	0	0	1297	399	205	1128	107	116	964
RSV56	37	177	513	74	198	155	51	34	0	353	300	0	35	0	127	439	84	0	602	355	201	0	146	10371	0	0	31	1272	0	0	225	187	294	241	0	277	0	0	1609	0	320	0	39	296	257	514	385	81	0
RSV57	372	301	385	160	274	330	156	778	478	165	512	0	345	163	0	93	600	294	806	535	362	0	388	1412	312	536	442	0	0	0	149	1153	780	774	141	110	922	0	792	523	533	0	1375	454	347	919	385	610	88
RSV58	0	0	0	0	0	0	0	0	0	0	0	0	0	0	855	3350	0	0	0	0	0	0	0	0	0	0	0	0	0	0	3277	12649	0	0	0	0	0	0	0	0	0	0	0	0	0	0	0	0	0
RSV59	0	0	0	0	1561	1378	0	0	0	0	71	0	0	0	0	0	0	0	604	184	842	0	82	3133	0	0	0	0	0	0	225	44	1052	619	0	1579	0	0	3472	0	306	0	0	0	594	611	1031	1879	0
RSV60	312	410	173	546	74	262	90	60	0	172	54	210	84	0	56	0	0	0	92	126	0	91	0	1865	101	211	0	82	51	1310	45	106	217	258	0	0	210	5940	953	0	107	388	328	175	1772	310	198	496	86
RSV61	475	120	739	102	0	0	46	281	808	0	0	0	217	0	247	468	1272	839	446	82	1354	0	604	912	342	0	233	0	0	0	146	2424	863	202	204	0	1357	0	801	47	24	0	1125	137	0	0	417	153	610
RSV62	381	612	42	41	120	332	35	119	1431	84	0	0	525	279	152	209	1127	386	298	34	1036	0	846	1930	0	0	491	30	0	0	178	892	740	351	74	0	1518	0	795	290	0	0	702	229	255	786	445	250	254
RSV63	44	44	0	0	0	0	94	19	85	0	0	0	339	307	101	24	677	265	364	116	912	0	457	3213	0	0	366	0	0	0	336	539	2711	645	807	165	1294	0	1476	0	0	0	1084	324	392	109	270	86	334
RSV64	642	230	221	92	744	933	0	19	0	0	0	0	0	0	0	0	0	0	137	118	0	0	0	3601	0	0	26	0	0	0	0	0	908	1385	0	253	27	0	1384	0	98	2063	34	740	311	526	1009	1970	0
RSV65	728	0	400	1770	698	418	43	0	0	0	140	530	137	14	92	101	0	0	806	42	361	0	85	2631	51	160	0	0	0	0	0	265	758	476	0	212	164	0	1487	0	90	0	98	758	564	373	1159	2176	0
RSV66	50	136	118	0	521	359	65	83	0	58	84	0	0	0	0	0	0	0	73	94	63	0	0	1265	115	876	185	7256	0	0	95	104	572	772	0	308	0	0	497	424	123	948	0	189	209	178	123	1208	162
RSV67	0	0	0	0	0	0	0	0	0	55	40	0	1409	1689	0	0	0	0	187	0	124	0	91	728	0	0	0	0	0	0	0	0	5091	5266	313	147	185	0	0	0	0	0	0	0	592	1278	0	0	0
RSV68	0	0	0	0	134	443	0	0	0	0	120	0	132	24	59	0	0	0	549	641	128	0	378	5022	0	0	80	93	0	0	293	18	0	0	24	464	1189	0	121	0	115	452	0	0	3611	2404	318	382	0
RSV69	97	274	151	43	257	691	83	454	189	519	132	0	0	0	0	134	0	0	1768	604	14	0	74	2871	419	1420	137	0	0	0	18	0	776	630	0	93	138	0	871	251	0	0	449	411	164	1206	368	936	195
RSV70	42	1028	94	49	143	355	41	519	396	131	126	0	0	0	0	94	139	0	601	299	36	0	48	959	1277	5301	0	0	0	0	0	0	480	789	0	0	1267	50	63	53	0	0	71	275	134	1130	232	337	110
RSV71	255	190	159	621	0	0	0	100	0	3094	0	0	0	28	110	241	1052	89	0	63	66	0	0	0	27	144	0	8817	34	656	0	0	0	0	0	0	0	0	0	72	0	0	0	48	0	0	0	0	0
RSV72	0	0	0	0	0	0	0	0	0	0	0	0	0	0	327	37	6449	1821	0	0	0	0	0	79	0	0	0	0	0	0	1311	1265	0	0	548	0	0	0	0	0	0	0	0	0	331	3528	0	0	0
RSV73	0	0	98	0	321	131	0	0	1381	893	0	0	0	0	0	0	0	0	56	597	84	0	0	5440	173	209	0	0	0	0	50	265	0	0	0	1429	0	0	905	796	0	878	0	0	973	215	237	484	0
RSV74	0	0	0	0	0	0	0	0	0	0	0	0	0	0	0	0	0	0	0	0	0	0	0	0	0	0	5616	5817	0	0	1046	206	718	1130	0	0	0	0	0	0	0	0	0	0	835	120	73	0	0
RSV75	504	1293	506	1993	56	334	63	0	0	53	112	484	0	0	44	117	0	0	67	30	243	0	23	339	0	0	244	6427	0	0	0	188	274	182	23	46	126	0	105	67	127	0	127	105	157	302	53	196	166
RSV76	0	97	109	281	0	0	0	0	0	0	0	260	74	116	0	100	0	0	0	231	52	1158	0	222	245	454	32	3550	0	0	0	0	0	0	0	88	0	6127	440	409	208	476	0	0	0	196	0	235	0
RSV77	0	0	60	161	252	710	0	37	0	0	0	0	0	0	0	0	0	0	422	268	0	0	63	9256	534	1443	0	0	0	0	0	196	330	230	0	267	57	0	85	0	0	122	0	0	0	312	119	0	0
RSV78	24	220	0	0	0	0	0	0	0	0	139	0	0	0	0	0	0	0	1457	266	0	0	295	11812	0	0	20	0	0	0	0	0	0	0	0	0	0	0	0	0	0	0	182	92	48	33	0	0	0
RSV79	0	0	265	0	0	0	678	667	0	56	96	0	83	37	0	89	0	0	1005	124	139	0	114	404	184	256	363	68	0	0	90	562	1561	1074	535	24	0	0	0	0	0	0	574	395	477	2369	219	833	0
RSV80	0	0	0	0	0	0	183	0	0	0	0	0	626	1537	2064	132	380	1365	0	0	0	0	0	0	0	0	0	0	0	0	1400	5600	0	0	0	0	0	0	0	0	0	0	0	0	0	0	0	0	0
RSV81	96	425	160	1107	376	150	27	231	0	41	0	0	31	0	0	710	0	0	0	536	0	0	0	687	1374	952	17	0	0	0	0	85	24	111	0	115	0	0	786	399	869	1339	0	115	297	1611	151	234	0
RSV82	347	49	37	28	73	78	0	206	87	0	0	0	164	27	0	1254	0	0	0	21	0	0	27	43	0	0	28	2740	0	506	95	0	213	505	42	43	159	0	131	3715	0	0	0	0	1059	1172	161	84	0
RSV83	0	0	28	386	0	697	0	85	0	0	0	232	0	0	0	23	0	0	0	0	0	0	133	3314	92	975	45	2435	0	34	0	0	38	142	0	75	0	0	223	0	54	93	236	374	550	1609	33	88	43
RSV84	0	0	0	0	0	0	75	1012	241	444	0	0	0	0	0	0	0	0	0	0	0	0	34	3675	0	0	0	0	0	0	0	0	72	630	0	0	0	0	0	0	0	0	2471	2779	0	0	454	600	0
RSV85	0	0	83	0	0	0	0	0	0	0	0	0	0	0	48	293	0	0	138	41	0	0	0	0	0	0	36	11599	0	0	67	28	0	0	0	0	0	0	0	0	0	0	0	0	0	0	0	0	0
RSV86	22	29	76	63	0	28	35	173	0	0	20	154	106	0	52	0	20	26	17	373	262	22	0	3179	184	386	0	1821	0	189	140	252	0	0	0	457	21	414	58	230	420	305	30	40	1689	354	319	59	192
RSV87	275	285	0	0	0	0	69	200	213	24	0	0	268	180	251	138	982	168	330	21	1396	0	920	2323	39	0	473	0	0	0	177	504	530	137	77	0	730	0	116	0	0	0	0	0	385	707	51	55	82
RSV88	257	691	0	0	0	0	148	2151	0	116	0	0	156	0	0	108	0	0	316	982	0	0	0	0	132	2131	0	0	0	0	67	163	0	0	0	0	319	0	165	818	0	0	63	46	0	173	201	1685	294
RSV89	0	0	0	0	0	0	81	926	20	172	0	0	0	0	0	46	448	251	0	0	873	0	197	1081	0	0	341	105	0	0	79	170	0	0	125	0	2170	0	0	0	0	0	3066	1013	0	0	0	0	0
RSV90	68	467	16	20	116	263	0	0	20	0	0	0	697	873	0	187	0	0	280	184	48	0	164	1022	0	0	251	0	0	0	82	85	991	679	92	47	116	0	305	0	0	0	2494	525	241	353	54	23	128
RSV91	18	0	31	0	48	232	0	22	0	2009	227	0	0	0	0	790	0	0	48	0	109	118	0	274	198	2435	125	0	0	0	35	45	164	215	0	32	45	40	810	0	249	607	21	0	26	0	309	1493	18
RSV92	0	0	0	0	235	2394	0	0	0	0	0	0	0	110	22	0	0	0	336	1292	0	0	0	248	0	0	0	0	0	0	175	174	0	0	0	236	0	0	892	914	0	0	157	338	2263	173	0	0	207
RSV93	0	0	41	142	211	245	0	0	0	0	0	0	0	0	0	0	0	0	546	0	0	0	0	6041	0	0	0	0	0	0	0	0	1091	1135	0	0	0	0	747	0	0	0	0	0	0	0	338	0	0
RSV94	0	0	0	0	0	0	0	0	0	0	0	0	0	0	0	0	0	0	0	0	0	0	0	0	0	0	58	8315	0	0	0	0	0	0	0	0	0	0	0	2036	0	0	0	0	0	0	0	0	0
RSV95	51	173	0	29	111	169	0	125	0	0	0	0	0	0	0	370	0	0	289	63	0	49	0	159	0	0	46	0	0	0	0	0	408	413	0	155	0	0	623	680	107	3238	0	0	24	147	670	1894	0
RSV96	0	0	295	0	0	246	79	264	0	0	34	0	0	0	50	0	0	0	0	341	0	0	81	452	0	0	0	113	0	0	0	442	399	619	0	104	0	0	335	1467	0	0	106	460	297	1527	271	2055	0
RSV97	0	0	0	0	0	0	0	0	0	0	0	0	0	0	810	0	122	112	92	228	258	0	94	1684	0	0	0	0	0	0	43	138	79	0	0	0	234	0	1116	0	0	0	150	26	158	833	0	0	2553
RSV98	212	0	0	0	0	0	0	20	0	0	0	0	64	58	1520	2450	0	0	0	0	0	0	0	0	0	0	134	0	0	0	0	0	0	0	0	0	0	0	0	0	3592	0	179	72	268	96	0	0	1214
RSV99	0	0	62	0	314	228	47	128	23	35	133	0	245	0	196	115	0	0	232	0	35	0	27	216	233	31	30	69	0	0	0	0	172	76	0	0	21	0	269	83	0	0	1016	190	302	2588	101	104	1315
RSV100	0	16	42	122	64	57	0	92	0	0	0	39	22	0	0	61	0	0	0	748	35	0	19	3623	166	94	0	0	0	0	160	444	0	0	0	667	62	0	481	1059	0	0	0	47	1115	352	44	0	0
RSV101	177	442	0	0	0	0	39	0	0	0	0	0	0	0	0	0	0	0	39	0	190	0	100	376	0	0	0	0	0	0	79	0	41	0	20	58	82	0	1713	4620	0	0	0	0	573	517	84	0	404
RSV102	117	3715	0	0	0	0	0	0	0	0	0	0	0	0	0	0	0	0	0	0	0	0	392	1671	0	0	0	0	0	0	0	0	0	0	0	0	0	0	0	0	0	0	2693	741	301	0	0	0	0
RSV103	0	0	0	0	0	0	0	0	0	0	502	0	626	95	178	63	0	0	0	0	102	0	0	746	0	0	0	0	0	0	0	0	2441	0	66	204	0	0	3892	176	0	0	0	0	389	0	0	0	0
RSV104	0	0	0	0	0	0	0	0	0	0	0	0	7148	1165	0	0	945	151	0	0	0	0	0	0	0	0	0	0	0	0	0	0	0	0	0	0	0	0	0	0	0	0	0	0	0	0	0	0	0
RSV105	0	0	0	0	0	0	0	0	0	0	0	0	0	0	0	0	0	0	0	0	0	0	0	6722	0	0	0	0	0	0	112	554	0	0	0	162	75	0	0	0	0	0	0	20	1587	0	175	0	0
RSV106	0	0	0	0	0	0	172	0	0	0	0	0	0	0	64	112	0	0	0	0	0	0	126	4679	0	0	0	0	0	0	0	0	2051	800	84	467	0	0	0	0	0	0	0	0	473	351	0	0	0
RSV107	0	0	0	0	0	0	0	0	0	0	0	0	138	0	0	325	0	0	0	490	0	0	0	0	0	0	0	0	0	0	49	507	0	0	0	0	0	0	0	1841	2790	0	0	0	2012	1097	0	0	0
RSV108	547	0	92	45	79	103	0	0	0	0	0	0	0	0	0	0	0	0	35	59	0	0	0	2400	0	0	0	0	0	0	0	25	466	409	0	0	0	0	0	0	0	0	0	443	1522	2932	70	0	0
RSV109	494	248	0	0	272	1086	17	156	302	161	223	0	0	0	0	84	29	21	188	244	0	0	0	0	110	592	0	0	0	0	48	0	353	730	15	55	290	0	79	867	96	0	345	197	125	1258	107	195	96
RSV110	146	256	0	31	313	403	48	421	24	0	0	0	69	447	0	166	0	0	26	1409	0	0	29	656	0	0	0	0	0	0	105	0	351	935	96	207	147	0	70	0	0	0	1284	476	311	510	36	29	49
RSV111	0	0	70	47	69	51	0	106	0	125	19	69	0	0	119	87	0	0	1135	376	0	0	22	1801	0	0	0	0	0	0	81	38	297	177	0	163	262	0	179	703	35	177	43	152	91	601	178	1592	0
RSV112	0	0	23	30	840	1506	84	313	0	0	0	0	0	0	0	139	0	0	0	0	331	0	89	1598	0	0	92	20	0	0	42	0	0	0	0	0	148	0	0	0	0	0	2182	470	0	0	200	376	367
RSV113	0	0	0	77	0	0	0	291	0	0	0	0	288	0	0	0	0	0	0	895	0	0	0	0	0	0	0	0	0	0	0	170	0	0	0	108	0	0	216	74	0	2980	289	22	2785	383	0	72	0
RSV114	112	597	0	0	0	0	139	900	90	56	0	0	0	0	0	0	0	0	0	0	637	0	54	941	0	0	0	0	0	0	0	0	1472	1058	0	0	33	0	0	0	0	0	1183	274	194	310	0	257	62
RSV115	0	97	0	0	58	248	0	0	0	0	0	96	0	0	0	2999	0	0	0	0	0	0	0	0	653	3286	113	0	0	602	0	0	0	0	0	0	0	0	0	0	0	0	0	0	125	0	174	0	0
RSV116	0	0	0	91	224	347	0	36	20	0	111	0	0	0	0	112	0	0	798	0	0	0	135	3289	0	0	87	0	0	0	33	0	487	814	0	93	0	0	0	0	294	61	0	66	37	598	214	255	74
RSV117	0	0	0	45	451	1670	0	0	0	0	0	0	162	268	400	362	0	125	0	0	0	0	387	748	0	0	53	0	0	0	0	0	288	39	0	0	0	0	286	769	0	0	0	0	0	76	286	506	1087
RSV118	0	0	4814	3436	0	0	0	0	0	0	0	0	0	0	0	0	0	0	0	0	0	0	0	0	0	0	0	0	0	0	0	0	0	0	0	0	0	0	0	0	0	0	0	0	0	0	0	0	0
RSV119	64	112	36	138	49	256	0	301	0	0	25	0	0	0	0	390	0	0	548	102	0	0	0	619	104	373	32	104	0	0	0	24	74	103	0	0	0	0	446	71	46	97	170	374	72	1827	293	512	0
RSV120	0	0	0	0	0	133	68	0	0	0	0	0	0	0	0	0	105	63	88	73	319	0	0	5775	0	0	0	0	0	0	0	0	64	59	0	68	41	0	93	0	103	0	0	575	188	165	221	0	0
RSV121	392	0	0	0	0	0	0	0	0	0	0	0	2054	1293	0	214	0	0	0	0	661	0	102	447	0	0	528	0	0	0	27	0	1168	993	0	0	215	0	0	0	0	0	0	0	0	0	0	0	0
RSV122	0	13	0	0	0	0	0	0	875	4492	0	75	0	0	0	0	0	0	280	51	0	0	0	0	0	0	0	0	0	146	0	0	28	284	0	0	0	1287	0	0	191	32	0	0	0	28	0	44	58
RSV123	58	0	0	0	0	0	214	169	189	151	115	0	0	0	0	0	0	0	0	0	0	0	0	1694	0	0	160	0	0	0	0	0	0	0	0	0	32	0	0	0	0	0	109	238	53	4171	129	474	0
RSV124	318	718	0	0	0	0	0	0	0	0	780	0	56	0	239	0	181	87	151	133	384	0	0	285	0	0	0	0	0	0	63	400	0	0	0	0	0	0	0	259	2008	0	365	140	261	1053	0	0	0
RSV125	0	0	0	0	109	679	71	350	393	490	0	0	0	0	0	113	0	0	402	40	30	0	0	640	0	73	191	2764	31	136	0	0	243	223	0	0	0	66	0	0	50	73	0	16	0	83	112	0	101
RSV126	0	0	0	89	0	0	0	0	0	0	0	0	2248	603	0	58	43	0	868	64	114	0	0	0	0	0	0	0	0	0	343	519	0	0	0	0	0	0	2305	410	0	0	0	0	0	0	0	0	0
RSV127	97	53	0	0	844	1535	0	0	126	213	0	0	0	0	157	0	0	0	220	334	30	0	26	1163	238	518	154	58	0	0	0	42	0	0	16	41	0	0	866	0	0	0	0	45	752	0	0	0	25
RSV128	0	0	0	0	0	0	0	0	0	0	0	0	0	0	0	0	0	0	0	0	0	0	0	0	0	0	124	7409	0	0	0	0	0	0	0	0	0	0	0	0	0	0	0	0	0	0	0	0	0
RSV129	43	0	0	34	0	0	50	117	790	30	126	0	491	115	0	0	775	192	494	55	267	0	70	250	326	0	155	81	0	0	31	224	244	52	314	0	1282	0	158	16	0	0	179	40	127	132	0	0	0
RSV130	539	0	440	107	47	180	0	0	91	0	0	0	176	0	59	0	193	125	0	239	382	0	0	131	0	0	83	0	0	0	0	40	0	0	0	94	0	0	852	2367	0	0	0	0	0	0	0	75	677
RSV131	0	0	129	43	0	0	106	362	0	0	0	0	112	0	0	32	0	0	0	30	0	3567	0	221	75	374	0	472	0	0	0	44	99	100	0	0	21	0	290	294	265	0	99	31	26	65	57	89	39
RSV132	0	0	0	0	0	0	0	0	0	0	0	0	0	0	0	0	0	0	0	0	0	0	203	6751	0	0	0	0	0	0	0	0	0	0	0	0	0	0	0	0	0	0	0	0	0	0	0	0	0
RSV133	0	0	0	0	0	0	0	87	0	0	0	0	1021	230	34	537	219	98	1127	498	0	0	0	199	0	0	167	85	0	0	136	0	348	234	51	39	162	0	862	156	0	0	0	0	127	236	189	54	0
RSV134	0	462	0	0	0	0	0	0	0	0	492	0	0	0	0	0	0	0	29	43	0	0	55	1508	2460	222	0	0	0	0	0	0	26	304	0	0	0	0	0	0	0	0	0	0	0	0	0	0	605
RSV135	0	0	0	0	0	0	0	0	0	0	0	0	0	0	1709	245	0	0	0	0	87	0	0	0	0	0	0	0	0	0	0	0	0	0	0	0	0	0	0	0	0	0	0	0	0	0	2551	2163	0
RSV136	0	0	0	0	0	0	0	0	0	0	0	0	0	0	0	0	0	0	0	0	0	0	0	0	0	0	0	0	0	0	0	293	0	0	0	0	4447	0	0	0	0	0	1098	909	0	0	0	0	0
RSV137	230	68	0	0	1370	2447	0	0	0	0	0	0	0	0	0	0	0	0	77	48	399	0	0	0	0	0	0	1112	0	0	0	0	61	0	0	0	105	0	0	0	0	0	0	0	0	381	0	0	390
RSV138	0	0	0	0	0	67	0	0	3045	454	183	0	95	41	0	0	487	66	0	0	250	0	40	229	134	0	291	25	0	0	0	37	93	60	74	0	188	0	267	0	66	0	188	38	159	91	0	0	0
RSV139	290	645	0	0	0	0	0	0	224	84	0	0	879	261	51	173	532	161	330	178	404	0	172	358	0	0	0	0	0	0	0	472	130	0	362	43	0	0	593	0	0	0	82	0	0	0	59	0	70
RSV140	0	0	0	0	0	0	0	146	0	0	0	0	0	0	0	0	0	0	0	0	0	3459	0	0	0	0	0	0	2934	0	0	0	0	0	0	0	0	0	0	0	0	0	0	0	0	0	0	0	0
RSV141	206	0	0	25	20	45	0	0	65	43	0	0	0	0	0	0	0	0	80	673	0	0	0	250	0	0	61	17	0	0	29	76	0	0	62	48	0	0	461	379	0	0	2584	631	70	376	181	119	0
RSV142	0	0	0	0	0	0	0	0	0	0	0	0	0	0	0	0	0	0	0	0	0	5250	0	0	0	0	0	0	1197	0	0	0	0	0	0	0	0	0	0	0	0	0	0	0	0	0	0	0	0
RSV143	151	40	60	0	100	135	0	0	1464	149	352	0	237	22	0	78	671	186	26	0	231	0	109	328	94	21	101	0	0	0	0	112	121	41	0	0	445	0	197	63	0	0	184	0	56	185	0	0	355
RSV144	0	0	0	0	0	0	0	0	0	0	0	5646	0	0	0	0	0	0	0	23	0	0	0	0	0	0	0	0	0	0	0	0	0	0	0	0	385	0	0	0	0	0	0	0	0	0	256	0	0
RSV145	190	175	34	127	0	130	0	0	0	0	0	0	0	0	0	0	0	0	143	0	0	0	0	36	0	0	0	2161	0	0	0	0	52	47	0	0	0	22	0	0	552	757	0	0	34	0	0	47	36
RSV146	0	0	0	0	645	516	0	33	0	56	31	0	0	0	0	89	0	0	182	56	80	0	0	428	124	1594	57	0	0	0	168	85	122	73	0	99	61	0	72	0	49	0	0	0	181	474	257	671	0
RSV147	0	0	0	0	46	189	0	150	0	0	0	0	0	0	0	0	0	0	0	0	0	0	0	31	0	0	0	0	0	0	0	0	0	25	0	0	0	0	0	0	756	961	0	0	0	330	0	3635	0
RSV148	0	0	0	0	0	0	0	0	0	0	0	0	0	0	0	0	0	0	0	0	0	5907	0	0	0	0	0	0	58	0	0	0	0	0	0	0	0	0	0	0	0	0	0	0	0	0	0	39	0
RSV149	0	0	0	0	0	0	0	0	0	0	0	0	1540	442	0	0	0	0	0	0	0	0	0	0	0	0	0	0	0	0	0	0	0	0	0	0	0	0	0	0	0	0	2925	687	146	0	87	130	0
RSV150	0	0	0	0	0	0	0	0	0	0	0	0	139	0	85	0	0	0	14	591	24	0	16	1619	0	0	0	0	0	79	69	99	188	196	0	123	30	0	408	0	273	1414	0	47	150	171	39	101	0
RSV151	891	441	0	0	0	0	97	286	2858	88	0	0	76	0	0	0	0	0	0	0	0	0	0	0	0	0	0	0	0	0	0	0	0	0	103	0	702	0	0	0	0	0	0	0	0	0	0	0	242
RSV152	0	0	0	0	0	0	0	0	0	0	0	0	0	0	0	0	0	0	0	0	0	0	0	0	0	0	0	0	0	0	0	0	0	0	0	0	0	0	0	0	0	0	4993	750	0	0	0	0	0
RSV153	0	0	0	0	202	254	0	0	0	0	115	0	0	917	0	0	0	0	0	0	0	0	70	166	0	0	0	0	0	0	0	0	2712	947	0	0	0	0	0	0	0	0	0	0	0	0	0	0	121
RSV154	0	0	61	35	0	0	0	0	0	0	0	0	20	0	0	0	0	0	0	70	0	0	16	1653	0	0	0	0	0	0	107	86	72	63	0	1858	84	0	666	217	0	0	0	195	455	0	58	0	0
RSV155	0	0	0	0	0	0	0	0	0	0	0	0	0	0	0	147	0	0	0	0	0	0	37	1379	235	1923	70	1049	0	0	0	0	0	0	0	0	0	200	105	0	0	0	147	74	153	0	44	121	0
RSV156	0	0	0	0	1306	3977	0	0	0	0	0	0	0	0	0	0	0	0	0	0	0	0	0	0	0	0	63	0	0	0	93	237	0	0	0	0	0	0	0	0	0	0	0	0	0	0	0	0	0
RSV157	0	0	0	0	0	0	0	0	0	0	208	0	357	1239	144	0	0	0	0	0	196	0	0	0	0	0	399	0	0	0	56	0	0	0	224	110	0	0	1609	0	0	0	0	0	461	0	0	0	276
RSV158	783	488	0	0	120	619	0	0	89	554	0	0	35	86	29	0	0	0	180	165	222	0	0	60	0	0	272	0	0	0	107	340	0	39	0	0	0	0	566	55	0	0	0	0	103	623	49	0	0
RSV159	118	0	0	0	0	0	50	104	493	105	0	0	198	55	0	746	0	0	614	144	0	0	0	127	0	0	88	28	0	0	37	0	264	889	24	0	96	0	445	41	0	0	104	76	242	350	87	33	0
RSV160	0	0	0	0	0	0	0	0	0	0	0	0	0	0	0	0	0	0	0	0	0	0	0	0	0	0	0	0	0	0	793	4733	0	0	0	0	0	0	0	0	0	0	0	0	0	0	0	0	0
RSV161	0	18	0	46	370	882	80	627	0	45	0	0	262	0	0	0	0	0	450	340	0	0	73	1613	0	0	0	0	0	0	0	0	35	25	0	0	0	0	0	0	0	0	440	56	0	0	69	0	0
RSV162	557	1361	0	0	0	0	0	0	0	102	0	0	0	0	0	0	0	0	0	0	175	0	962	1943	0	0	0	0	0	0	0	0	0	0	0	0	0	0	0	0	0	0	0	0	0	223	104	0	0
RSV163	0	0	118	723	0	0	0	0	0	0	0	0	39	0	0	0	0	0	0	0	0	0	0	0	0	0	0	3885	0	0	0	100	0	0	0	0	0	0	0	0	94	98	31	138	25	0	0	0	33
RSV164	37	39	44	33	0	27	0	48	0	0	0	208	71	0	63	78	0	0	0	149	33	70	0	458	115	0	0	411	0	809	0	27	0	0	0	112	0	415	127	0	49	375	56	0	994	181	133	121	26
RSV165	0	0	0	0	0	0	0	0	0	0	0	0	99	0	0	0	0	0	0	0	0	0	0	349	0	0	0	0	0	0	66	37	0	0	0	1600	0	0	47	0	188	0	0	82	2268	204	226	85	0
RSV166	0	0	0	282	100	453	0	22	0	29	0	0	0	0	129	0	0	0	0	0	0	0	0	95	0	33	0	69	295	0	0	0	0	0	0	0	0	0	46	443	44	3091	50	0	0	0	23	90	0
RSV167	0	1544	0	0	0	0	0	0	0	0	0	0	0	0	0	249	0	0	1535	1795	0	0	0	0	0	0	0	0	0	0	36	86	0	0	0	0	0	0	0	0	0	0	0	0	0	0	0	0	0
RSV168	0	0	0	0	0	0	0	0	0	0	0	0	0	0	0	40	0	0	0	0	0	0	250	4892	0	0	0	0	0	0	0	49	0	0	0	0	0	0	0	0	0	0	0	0	0	0	0	0	0
RSV169	0	0	0	0	0	0	0	0	0	0	0	0	1629	434	0	0	0	0	0	0	0	0	2509	71	0	0	0	0	0	0	0	0	0	0	0	0	0	0	0	0	0	0	0	0	133	449	0	0	0
RSV170	0	0	0	0	0	0	0	0	0	0	0	0	903	824	0	0	0	0	0	0	0	0	0	0	0	0	19	136	0	0	0	0	2583	736	0	0	0	0	0	0	0	0	0	0	0	0	0	0	0
RSV171	0	0	0	0	0	0	0	0	0	0	0	0	0	0	0	0	0	0	0	0	0	0	0	185	0	0	0	0	0	0	0	0	0	0	0	0	0	0	0	0	0	0	4329	672	0	0	0	0	0
RSV172	398	36	285	54	175	297	0	0	0	0	0	0	0	0	0	0	0	0	31	28	0	0	0	671	0	0	0	0	0	0	63	0	202	130	0	219	40	0	1069	0	0	0	0	35	0	0	148	1269	0
RSV173	0	0	0	0	0	0	0	0	0	0	0	0	1221	1147	0	0	0	0	0	0	0	0	134	1666	0	0	857	0	0	0	67	0	0	0	41	0	0	0	0	0	0	0	0	0	0	0	0	0	0
RSV174	0	0	20	0	132	33	33	47	0	0	0	22	332	0	0	0	0	0	22	741	0	0	0	260	72	77	0	0	0	0	0	93	52	50	21	442	33	0	421	502	42	125	144	50	469	85	231	412	0
RSV175	63	132	0	0	114	145	96	353	0	0	0	0	0	0	0	0	0	0	117	45	49	0	0	324	144	303	0	0	0	0	0	103	284	251	0	35	0	0	297	146	0	0	1002	202	85	209	54	312	53
RSV176	0	0	293	52	0	0	0	0	1254	1363	0	0	264	673	0	0	0	0	0	0	0	0	0	0	0	0	0	0	0	0	0	0	0	0	0	0	0	0	0	0	0	0	0	0	0	88	201	728	0
RSV177	0	0	0	87	75	147	0	84	0	0	0	0	0	0	0	0	0	0	603	106	0	0	0	0	0	0	0	0	0	0	0	0	0	0	0	0	33	0	120	0	0	0	0	0	0	0	449	2895	0
RSV178	0	0	0	0	0	0	0	0	0	0	36	0	0	0	41	0	0	0	0	0	834	0	219	958	269	0	367	0	0	0	179	319	0	0	0	132	696	0	0	0	0	0	734	129	0	0	0	0	0
RSV179	0	0	0	0	0	0	0	569	0	0	0	0	0	0	0	155	0	0	0	0	24	0	0	0	0	0	1534	121	0	0	0	77	0	318	142	148	0	0	253	59	0	0	0	0	551	561	146	132	0
RSV180	0	78	0	0	0	0	0	148	0	0	0	0	0	0	0	72	0	0	225	79	228	0	15	25	0	0	0	0	0	0	0	949	502	353	169	26	55	0	169	0	0	0	1294	219	0	0	0	146	0
RSV181	294	235	0	0	0	0	0	26	376	0	867	0	235	39	0	0	0	0	0	0	0	0	0	0	418	0	0	0	0	0	204	1029	0	0	173	0	469	0	75	0	0	0	0	0	19	181	0	0	0
RSV182	69	1363	49	0	0	0	0	452	0	0	0	0	170	0	146	0	197	225	0	0	784	0	0	0	0	0	0	83	119	315	0	0	0	0	0	0	0	0	0	0	0	0	0	0	93	518	0	0	57
RSV183	79	266	28	118	0	155	0	26	0	626	0	237	0	0	0	0	0	0	0	0	0	37	0	485	123	85	0	214	0	38	0	0	0	50	0	39	0	51	60	152	0	868	55	0	316	69	123	163	0
RSV184	0	0	81	832	27	1090	0	112	0	0	0	0	14	0	70	0	0	0	27	27	0	34	0	79	200	1003	0	413	0	0	0	40	0	0	0	0	0	0	50	0	114	66	0	0	201	58	0	71	0
RSV185	0	0	0	0	0	0	0	0	0	0	0	0	0	0	0	0	0	0	0	0	0	3261	0	0	0	0	0	0	1318	0	0	0	0	0	0	0	0	0	0	0	0	0	0	0	0	0	0	0	0
RSV186	0	0	0	21	0	0	0	0	132	28	0	0	150	67	0	0	60	0	31	21	257	0	22	145	27	37	0	0	246	41	0	0	576	889	62	32	67	0	335	108	0	0	130	74	225	467	120	106	102
RSV187	0	42	0	0	0	70	0	72	940	498	0	0	0	0	0	265	228	0	0	0	62	0	0	0	0	386	0	0	0	0	61	0	119	104	0	0	0	0	0	53	0	0	48	67	110	234	135	867	81
RSV188	0	50	0	0	0	0	0	0	0	0	57	0	0	0	0	0	0	0	412	50	0	0	95	3203	0	0	0	0	0	0	0	0	0	0	0	0	0	0	0	0	0	0	400	208	0	0	0	0	0
RSV189	0	0	0	0	0	0	0	0	0	0	0	0	0	45	0	0	0	0	101	55	0	0	0	0	0	0	0	0	0	0	19	327	805	2210	164	75	0	0	0	0	0	0	0	0	57	297	37	259	0
RSV190	0	0	0	0	0	0	0	0	0	0	0	69	0	0	0	76	0	0	0	110	0	0	0	0	124	197	0	1860	0	0	0	155	0	0	0	33	0	0	0	352	0	369	0	0	297	745	26	0	0
RSV191	53	148	0	0	289	232	47	113	0	0	26	0	417	36	0	0	231	26	109	53	46	0	0	264	0	0	0	0	0	0	0	56	0	0	0	21	507	0	70	0	0	0	403	41	21	481	68	533	40
RSV192	0	0	0	0	154	70	0	0	0	0	0	0	0	0	0	0	0	0	181	0	0	0	0	0	335	100	0	0	0	0	0	0	0	0	0	0	0	0	66	0	0	0	0	0	679	422	172	1360	575
RSV193	0	0	0	0	0	0	0	0	0	0	0	0	0	0	38	0	0	0	297	185	0	0	0	0	0	0	0	1938	0	0	0	0	86	23	0	0	33	0	42	141	0	0	37	58	0	165	79	1035	107
RSV194	0	0	0	0	0	0	0	0	0	0	0	0	0	0	0	0	0	0	0	0	0	0	0	1370	0	0	0	0	0	0	0	0	0	0	0	0	0	0	0	84	0	0	840	1000	0	0	445	567	0
RSV195	0	0	0	0	0	0	0	0	224	268	0	0	1695	0	0	0	0	0	0	0	63	0	0	0	0	0	850	76	0	0	0	0	0	0	0	0	339	0	0	0	0	0	0	0	147	127	366	115	0
RSV196	400	1967	0	0	0	0	0	0	0	0	0	0	0	0	0	0	0	0	0	0	0	0	0	273	0	0	222	0	0	0	72	89	0	0	25	104	1050	0	0	0	0	0	0	0	0	0	0	0	0
RSV197	87	0	0	0	0	0	34	347	0	0	0	0	219	263	0	63	0	0	144	0	520	0	0	0	0	0	259	39	0	0	0	264	181	149	127	33	379	0	241	37	0	0	443	267	0	0	0	57	62
RSV198	245	0	0	0	0	0	0	0	0	0	0	0	1075	345	88	0	0	0	0	0	919	0	0	148	0	0	48	0	0	0	0	0	544	403	53	117	0	0	0	0	0	0	0	0	0	0	0	0	79
RSV199	0	0	0	0	0	0	0	0	0	0	0	0	0	0	0	3425	0	0	73	0	71	0	0	0	0	0	0	0	0	0	0	0	0	0	0	0	0	0	0	0	0	0	0	0	331	220	0	0	0
RSV200	273	0	0	0	0	52	0	0	0	0	0	0	0	0	0	0	0	0	0	0	0	0	54	3095	0	0	0	0	0	0	61	0	119	105	0	76	0	0	42	0	0	0	0	0	228	0	0	0	0
RSV201	0	136	0	0	0	0	0	0	0	400	0	0	0	0	0	26	0	0	0	33	0	0	0	0	0	0	27	2910	0	42	0	0	21	41	0	0	0	0	0	161	0	0	0	0	35	0	0	109	19
RSV202	0	0	51	0	407	183	148	135	0	0	120	0	0	0	0	0	0	0	245	180	0	0	0	650	0	84	0	0	0	0	165	75	112	110	26	364	49	0	43	0	515	0	112	53	116	23	24	58	0
RSV203	0	0	0	0	0	0	0	60	0	0	0	0	0	0	0	0	0	0	0	0	0	1756	0	0	0	0	0	0	2073	0	0	0	0	0	0	0	0	0	0	0	0	0	0	0	0	0	0	0	0
RSV204	0	0	0	0	0	28	0	0	0	0	0	191	0	0	0	0	0	0	0	0	0	0	0	1446	0	0	0	0	0	0	0	0	0	0	0	0	0	0	58	437	0	47	0	0	1561	120	0	0	0
RSV205	0	0	0	0	0	0	468	3394	0	0	0	0	0	0	0	0	0	0	0	0	0	0	0	0	0	0	0	0	0	0	0	0	0	0	0	0	0	0	0	0	0	0	0	0	0	0	0	0	0
RSV206	27	26	189	0	0	0	34	89	96	0	0	0	165	55	0	55	104	21	162	59	117	0	59	137	50	19	106	0	0	0	37	376	237	183	29	31	227	0	162	41	98	0	354	145	67	141	55	70	0
RSV207	0	0	0	0	160	261	0	0	0	0	0	0	0	0	0	0	0	0	0	0	142	0	0	0	117	1511	0	0	0	0	0	0	0	0	0	0	0	0	0	1518	0	0	0	0	0	54	0	0	0
RSV208	0	0	0	0	0	0	0	33	0	0	0	0	58	0	0	0	0	0	0	120	0	0	0	208	0	0	0	2407	16	158	0	65	0	0	0	134	0	0	68	114	154	0	0	0	103	80	0	0	41
RSV209	0	0	0	0	0	0	0	0	0	0	0	0	0	0	0	0	0	0	0	0	0	0	28	549	2460	0	158	0	0	0	363	183	0	0	0	0	0	0	0	0	0	0	0	0	0	0	0	0	0
RSV210	0	0	0	0	0	0	0	0	0	0	0	0	503	521	0	0	0	0	0	0	0	0	0	0	0	0	15	0	0	0	0	0	540	1498	0	0	0	0	0	0	0	0	0	0	92	563	0	0	0
RSV211	0	135	28	0	38	136	0	0	40	0	0	0	0	0	0	346	0	0	208	0	142	0	55	672	0	0	62	0	0	0	0	0	219	514	0	0	0	0	0	49	0	0	266	145	32	209	121	223	54
RSV212	86	0	53	0	42	0	0	0	0	0	0	53	0	0	0	0	0	0	0	0	0	0	0	914	455	276	0	30	0	0	0	0	41	93	0	0	99	0	115	0	59	76	229	54	46	40	356	541	0
RSV213	0	0	0	0	66	191	0	0	0	0	0	0	57	0	76	400	0	0	0	0	0	0	0	137	191	0	0	0	0	0	0	0	300	289	0	0	0	0	624	48	0	0	0	0	334	688	106	151	0
RSV214	0	0	0	0	0	0	0	0	0	0	0	0	0	0	0	0	0	0	0	0	0	0	0	0	0	0	0	0	0	0	0	0	0	0	0	0	0	0	0	0	0	0	0	0	2473	1156	0	0	0
RSV215	0	0	0	0	0	0	0	0	0	0	0	0	594	96	38	760	0	0	94	244	0	0	0	0	0	0	0	532	0	0	0	0	0	0	0	0	0	0	0	0	0	0	224	382	0	64	0	0	453
RSV216	36	0	63	0	41	71	0	0	0	0	0	0	0	0	0	0	0	0	62	0	164	0	43	836	0	0	0	0	0	0	0	74	107	84	0	47	0	0	321	0	78	443	0	40	65	0	449	583	0
RSV217	0	0	0	57	0	107	0	0	0	0	0	0	0	0	0	155	0	0	0	0	0	0	114	1008	38	0	0	18	171	1379	0	0	0	0	0	0	0	0	0	0	0	0	0	0	138	416	0	0	0
RSV218	0	0	0	0	0	0	0	223	0	0	0	0	0	0	0	0	0	0	0	0	0	2899	0	0	0	0	0	0	477	0	0	0	0	0	0	0	0	0	0	0	0	0	0	0	0	0	0	0	0
RSV219	0	0	74	0	0	0	0	0	0	0	0	0	0	0	0	0	0	0	0	0	0	0	0	0	1606	758	0	290	0	0	0	0	122	0	0	0	19	114	0	0	0	0	0	0	83	0	0	0	59
RSV220	0	0	0	0	0	0	0	0	0	0	0	0	394	177	0	0	0	0	43	18	49	0	48	1892	0	0	88	0	0	0	0	0	0	0	0	123	0	0	262	230	0	0	0	0	42	83	0	0	0
RSV221	0	0	0	0	92	265	0	0	0	0	0	0	0	0	0	0	0	0	0	0	0	0	0	0	0	0	0	0	0	0	0	0	0	0	0	0	0	0	0	0	0	0	0	0	161	973	420	366	614
RSV222	103	158	0	98	0	174	0	35	0	0	0	0	0	0	0	51	0	0	0	0	0	0	0	156	250	1303	0	353	0	0	0	0	0	46	0	0	0	0	58	0	36	50	0	0	45	34	74	141	0
RSV223	36	0	114	109	0	0	0	0	0	0	0	0	0	0	0	0	0	0	52	75	0	0	30	437	0	0	0	0	0	0	46	0	427	627	0	100	0	0	0	0	316	423	0	0	0	0	0	0	0
RSV224	0	0	0	0	0	0	0	29	0	0	0	46	350	28	0	44	0	0	0	0	0	1490	0	0	333	121	0	0	0	0	0	104	0	0	0	399	0	0	34	95	19	0	0	0	264	42	0	0	0
RSV225	0	0	0	0	23	61	0	0	52	1048	24	0	0	0	0	0	0	0	78	21	0	0	0	78	0	220	68	88	0	0	0	0	98	56	0	0	0	72	58	0	110	98	124	728	0	0	25	76	114
RSV226	100	152	0	0	0	0	0	25	28	89	61	0	48	0	27	55	0	0	24	0	70	0	44	369	21	173	29	93	0	0	0	0	166	141	0	0	243	0	57	0	0	0	428	76	133	337	82	205	29
RSV227	0	0	42	34	0	0	0	0	0	0	0	0	0	0	0	0	0	0	786	831	0	0	0	0	0	0	0	0	0	0	45	34	0	0	0	0	0	0	0	0	0	0	0	0	0	0	619	952	0
RSV228	0	65	0	0	48	48	0	99	0	0	0	0	0	0	0	0	0	0	0	188	0	0	0	1226	0	0	0	106	0	0	0	0	0	43	0	0	0	0	397	923	0	0	0	0	0	73	0	0	51
RSV229	0	28	71	0	26	76	0	67	0	66	0	37	0	0	0	84	0	0	26	0	0	0	0	162	0	790	0	0	0	0	0	0	52	45	0	0	0	0	97	0	816	299	30	23	149	108	36	201	0
RSV230	0	0	0	0	0	0	0	0	0	0	0	0	0	0	0	0	0	0	0	661	0	0	0	79	72	0	0	0	0	0	101	113	0	0	0	1266	0	0	394	0	0	0	0	0	310	197	80	0	0
RSV231	0	0	0	0	0	0	0	0	0	0	0	0	2616	610	0	0	0	0	0	0	0	0	0	0	0	0	0	0	0	0	0	34	0	0	0	0	0	0	0	0	0	0	0	0	0	0	0	0	0
RSV232	0	0	0	0	0	0	0	0	0	0	934	0	0	0	0	396	0	0	0	0	0	0	38	1370	0	0	0	0	0	0	51	0	0	0	0	0	0	0	0	0	450	0	0	0	0	0	0	0	0
RSV233	0	0	0	0	0	0	0	0	0	0	0	0	0	0	0	0	0	0	0	0	0	220	0	0	0	0	0	0	3012	0	0	0	0	0	0	0	0	0	0	0	0	0	0	0	0	0	0	0	0
RSV234	0	809	0	0	0	0	0	0	37	989	190	0	0	0	0	0	0	0	0	0	552	0	0	0	0	0	0	0	0	0	0	0	162	244	0	0	22	65	0	0	44	0	0	0	0	0	0	0	58
RSV235	2665	539	0	0	0	0	0	0	0	0	0	0	0	0	0	0	0	0	0	0	0	0	0	0	0	0	0	0	0	0	0	0	0	0	0	0	0	0	0	0	0	0	0	0	0	0	0	0	0
RSV236	0	0	0	0	131	38	0	0	0	0	0	0	0	0	0	0	0	0	0	0	0	0	0	0	0	0	0	1249	0	0	0	0	390	236	0	0	0	0	28	0	0	0	0	0	0	0	175	883	0
RSV237	0	0	0	245	0	36	38	0	0	94	0	0	0	0	0	0	0	0	0	0	0	0	0	119	0	0	0	378	0	197	0	0	121	80	0	0	0	1035	34	0	49	102	0	0	169	73	0	21	29
RSV238	0	0	0	64	0	19	0	0	0	0	0	0	0	0	0	0	0	0	0	0	0	0	0	0	0	0	0	77	0	2478	0	0	56	56	0	0	0	284	0	0	0	0	0	0	0	0	0	0	0
RSV239	0	0	0	0	26	44	0	0	0	0	0	39	0	0	27	0	0	0	0	0	0	0	0	101	0	0	0	60	0	0	0	155	0	0	0	0	0	0	45	313	0	0	0	0	1673	545	0	0	0
RSV240	56	0	69	522	0	27	0	0	0	0	0	0	0	0	0	0	0	0	0	0	55	0	0	638	0	0	0	0	0	0	52	0	308	216	0	40	0	0	99	0	0	0	0	76	121	0	60	626	0
RSV241	0	0	0	0	0	0	0	0	0	0	0	0	1169	787	0	0	0	0	0	0	0	0	0	0	0	0	0	0	0	0	0	0	0	0	0	0	0	0	0	0	0	0	0	0	433	548	0	0	0
RSV242	0	221	47	0	0	0	0	0	0	0	0	0	447	28	53	0	0	0	0	0	0	0	0	0	0	0	0	0	0	0	0	0	0	0	0	0	138	0	60	0	0	0	298	53	90	1089	0	0	333
RSV243	35	0	0	0	0	0	0	0	0	0	0	0	248	403	0	0	0	0	0	0	0	0	0	89	0	0	83	0	0	0	36	83	261	175	193	27	0	0	0	0	0	0	487	205	391	180	0	0	0
RSV244	0	0	0	0	0	0	21	0	0	0	0	0	0	0	0	0	0	0	25	448	24	0	0	1299	0	0	0	0	0	0	103	351	285	255	0	0	0	0	0	0	0	0	0	0	36	0	45	0	0
RSV245	96	90	0	0	339	642	0	0	0	0	0	0	384	110	0	0	0	0	0	0	0	0	0	0	0	0	0	0	0	0	49	366	141	48	0	0	0	0	0	0	0	0	305	69	0	0	0	0	193
RSV246	450	0	0	0	0	0	0	0	0	0	0	0	0	0	50	0	0	0	234	196	0	0	0	313	0	0	0	0	0	0	0	0	0	0	0	13	0	0	0	0	0	0	0	0	119	543	273	686	0
RSV247	0	0	0	0	0	0	0	47	0	0	0	0	0	0	0	0	0	0	0	0	0	1845	0	0	0	0	0	0	954	0	0	0	0	0	0	0	0	0	0	0	0	0	0	0	0	0	0	0	0
RSV248	0	0	223	66	97	56	0	0	89	292	0	0	81	0	0	0	92	154	49	0	63	0	61	87	118	0	55	326	92	0	0	65	49	27	0	0	51	0	0	0	132	0	68	44	0	75	0	194	44
RSV249	0	0	0	0	22	49	0	0	0	0	0	0	0	0	0	0	0	0	0	0	0	0	583	451	0	0	0	0	0	0	0	0	104	96	0	0	0	0	0	0	0	0	977	483	0	0	0	0	36
RSV250	0	0	0	0	0	0	26	0	0	0	0	0	0	0	0	27	0	0	0	0	48	711	0	640	246	448	0	0	0	0	0	36	0	34	0	0	20	0	460	0	0	0	0	0	76	0	0	0	0
RSV251	0	0	0	0	0	0	0	0	0	0	0	0	99	0	0	0	0	0	0	0	0	0	0	1051	0	0	0	0	0	0	0	0	0	0	0	0	0	0	0	0	608	0	0	0	35	0	295	676	0
RSV252	0	0	0	0	0	0	0	0	0	0	420	2189	0	0	0	0	0	0	0	0	0	0	0	0	0	0	0	0	0	0	0	0	0	0	0	0	0	0	144	0	0	0	0	0	0	0	0	0	0
RSV253	0	0	0	0	0	0	0	48	0	0	0	0	158	113	0	253	32	0	225	66	65	0	45	321	0	0	125	0	0	0	0	229	266	103	85	0	171	0	85	0	0	0	78	27	34	167	53	0	0
RSV254	0	28	0	0	0	0	0	0	0	0	0	0	19	31	41	65	71	62	0	0	122	0	72	169	81	142	0	832	0	0	0	115	34	47	0	0	90	0	77	54	195	0	23	0	32	85	28	73	98
RSV255	0	0	0	0	0	0	0	0	0	0	0	0	0	0	0	0	0	0	0	0	0	0	0	0	0	0	0	0	0	0	0	0	1534	1171	0	0	0	0	0	0	0	0	0	0	0	0	0	0	0
RSV256	0	0	0	0	0	0	0	59	0	0	0	0	0	0	0	0	0	0	0	0	0	1229	0	0	0	0	0	0	1409	0	0	0	0	0	0	0	0	0	0	0	0	0	0	0	0	0	0	0	0
RSV257	0	0	0	0	0	0	0	0	0	0	0	0	0	0	0	0	0	0	0	0	0	0	55	2051	0	0	113	0	0	0	0	0	0	0	0	28	0	0	0	0	0	0	35	0	44	324	0	0	30
RSV258	0	0	0	0	0	0	1151	195	905	327	0	0	0	0	0	0	0	0	0	0	0	0	0	0	0	0	0	0	0	0	0	0	0	0	0	0	0	0	0	0	0	0	0	0	0	0	0	0	0
RSV259	0	0	0	0	0	0	35	315	0	0	0	0	0	0	0	0	0	0	0	0	0	1341	0	0	0	0	0	0	878	0	0	0	0	0	0	0	0	0	0	0	0	0	0	0	0	0	0	0	0
RSV260	0	33	0	0	0	0	0	0	0	0	25	0	0	0	0	0	0	0	193	48	0	0	74	2187	0	0	0	0	0	0	0	0	0	0	0	0	0	0	0	0	0	0	0	0	0	0	0	0	0
RSV261	34	1052	0	0	0	0	0	0	59	0	0	0	0	0	0	0	0	0	0	0	0	0	0	141	0	0	0	0	0	0	102	26	31	291	0	97	239	0	0	0	0	0	0	0	57	37	320	55	0
RSV262	0	0	0	0	0	0	0	0	0	0	0	0	82	244	0	0	0	0	0	0	0	0	0	0	0	0	0	0	0	0	376	113	0	0	0	0	0	0	0	0	0	0	0	0	224	1491	0	0	0
RSV263	47	190	0	24	0	60	0	0	0	0	0	0	0	0	0	324	0	0	146	0	0	0	0	290	0	52	44	138	0	0	0	0	66	66	0	43	0	0	433	0	19	48	0	0	65	31	137	159	0
RSV264	0	0	0	0	556	1505	0	0	0	0	0	0	0	0	0	0	0	0	0	0	0	0	0	184	0	0	212	0	0	0	0	0	0	0	0	0	0	0	60	0	0	0	0	0	0	0	0	0	0
RSV265	0	0	0	0	24	316	0	0	0	0	0	0	0	0	0	0	0	0	0	0	0	0	0	268	0	795	0	0	0	0	0	0	51	68	0	52	0	0	0	0	0	59	0	50	0	50	61	0	0
RSV266	0	0	0	0	0	0	0	34	18	34	71	0	0	66	0	47	0	0	38	0	0	0	41	284	31	33	0	0	0	0	0	0	245	348	0	39	267	0	0	0	0	0	151	47	80	437	110	29	32
RSV267	500	0	0	0	0	0	79	1104	0	0	0	0	0	0	0	0	0	0	0	0	33	0	0	728	0	0	0	0	0	0	0	0	0	0	0	0	0	0	0	0	0	0	0	0	0	0	31	0	0
RSV268	0	0	0	0	0	0	0	122	0	0	0	0	0	0	0	0	0	0	0	0	0	0	0	0	0	0	0	0	0	0	0	0	0	0	0	0	0	0	0	0	0	0	1927	397	0	0	0	0	0
RSV269	0	0	0	0	0	0	159	1566	0	0	0	0	0	0	0	0	0	0	0	0	0	596	0	0	0	0	0	0	101	0	0	0	0	0	0	0	0	0	0	0	0	0	0	0	0	0	0	0	0
RSV270	0	47	0	0	0	0	0	0	0	28	0	0	0	0	0	0	0	0	0	0	0	0	0	0	0	0	0	0	0	0	0	0	0	0	0	0	0	0	213	1048	0	0	0	0	139	907	0	0	0
RSV271	0	0	0	0	31	0	25	37	0	0	0	44	0	0	0	0	0	0	0	242	0	294	0	48	0	0	0	186	0	0	0	113	0	0	0	205	0	393	66	69	54	127	0	0	312	131	0	0	0
RSV272	28	0	0	0	0	0	0	0	0	0	0	0	0	0	0	0	0	0	0	0	0	0	0	0	0	0	550	0	0	0	853	911	0	0	0	0	0	0	0	0	0	0	0	0	0	0	0	0	0
RSV273	0	0	0	0	0	0	0	0	0	0	0	0	760	592	0	0	49	55	0	0	0	0	103	609	0	0	0	0	0	0	29	103	0	0	0	0	0	0	0	0	0	0	0	0	0	0	0	0	0
RSV274	0	34	0	0	0	0	0	0	0	0	0	0	48	0	0	0	91	55	57	0	101	0	0	208	0	0	97	0	0	0	0	0	234	36	0	0	0	0	356	0	0	0	711	74	88	92	0	0	0
RSV275	0	0	84	42	0	0	0	35	0	0	0	0	0	0	0	0	0	0	0	0	0	0	38	536	0	91	0	0	0	0	0	38	123	157	0	0	0	0	0	0	0	0	80	44	18	913	35	31	0
RSV276	18	0	0	0	0	29	0	20	984	52	441	14	20	0	0	0	0	0	46	0	0	0	14	33	108	0	0	0	37	0	0	85	22	0	19	0	58	0	0	0	23	0	109	0	19	26	21	30	19
RSV277	0	0	0	0	0	0	0	0	0	0	0	0	1451	752	0	0	0	0	0	0	0	0	0	0	0	0	0	0	0	0	0	0	0	0	0	0	0	0	0	0	0	0	0	0	0	0	0	0	0
RSV278	0	0	0	0	0	0	0	0	0	0	97	0	141	79	0	0	95	69	0	36	221	0	52	132	0	0	86	0	0	0	266	450	0	20	0	0	62	0	0	0	0	0	323	56	0	0	0	0	0
RSV279	0	0	0	0	0	0	0	0	0	0	0	0	0	0	0	0	0	0	0	0	0	0	0	0	0	0	300	0	0	0	576	1178	0	0	0	0	0	0	0	0	0	0	0	0	0	0	99	0	0
RSV280	0	0	0	0	0	0	0	0	0	1734	0	0	0	0	0	0	0	0	0	0	0	0	0	0	0	0	0	0	0	65	0	0	0	0	0	0	0	350	0	0	0	0	0	0	0	0	0	0	0
RSV281	0	773	0	0	0	0	0	0	0	1160	0	0	0	0	0	0	0	0	0	0	156	0	0	0	0	0	0	0	0	0	0	0	0	0	0	0	0	0	43	0	0	0	0	0	0	0	0	0	0
RSV282	0	0	0	0	0	0	0	0	504	0	0	0	0	0	0	82	0	0	0	0	0	0	0	950	0	0	0	0	0	0	112	0	0	0	0	0	0	0	0	268	0	0	0	56	0	154	0	0	0
RSV283	0	0	116	0	0	0	0	0	0	105	0	0	0	0	0	144	0	0	62	0	317	0	0	0	0	0	0	0	0	0	0	0	0	0	0	0	241	0	270	0	0	0	0	0	730	131	0	0	0
RSV284	0	0	0	0	265	340	0	0	0	0	0	0	0	0	0	0	0	0	509	53	0	0	0	84	0	0	0	0	0	0	0	0	0	0	0	0	0	0	0	0	0	0	0	0	0	357	224	273	0
RSV285	0	0	0	0	0	0	0	0	0	0	0	0	155	0	81	89	0	0	0	0	0	0	0	0	0	0	0	0	0	0	43	553	164	0	740	0	0	0	0	0	0	0	0	0	105	156	0	0	0
RSV286	171	36	0	0	26	54	0	0	35	0	0	0	94	0	0	43	0	0	0	0	130	0	24	82	0	0	32	0	0	0	51	508	0	0	42	0	0	0	260	162	0	0	125	0	69	124	0	0	0
RSV287	0	109	0	0	0	44	0	0	0	0	0	0	0	0	0	223	0	0	49	0	0	0	0	0	0	187	27	229	0	0	0	0	0	0	0	0	0	0	133	448	0	24	0	0	145	0	0	259	0
RSV288	0	0	0	0	159	1072	0	0	0	0	0	0	0	0	0	0	0	0	0	0	0	0	0	0	0	0	0	0	0	0	822	0	0	0	0	0	0	0	0	0	0	0	0	0	0	0	0	0	0
RSV289	0	0	0	0	0	0	0	0	0	0	0	0	0	0	0	0	0	0	0	0	0	0	0	0	0	0	0	0	0	0	0	0	0	0	0	0	0	0	0	0	0	0	0	0	0	0	0	0	1366
RSV290	0	0	0	58	0	241	0	0	0	0	0	0	0	0	0	0	0	0	0	0	0	0	0	0	0	0	0	0	0	0	0	0	102	0	0	0	0	0	0	0	783	76	0	0	525	126	0	0	22
RSV291	0	0	0	0	0	0	0	0	0	0	0	0	0	0	0	0	0	0	0	0	0	0	0	0	0	0	0	0	0	0	0	0	246	1731	0	0	0	0	0	0	0	0	0	0	0	0	0	0	0
RSV292	0	0	0	0	0	0	0	0	0	0	0	0	0	0	0	0	225	189	0	0	103	0	0	0	0	196	0	0	0	0	0	0	0	0	0	0	0	0	116	0	918	0	0	0	0	0	71	150	0
RSV293	44	297	0	0	0	0	0	0	0	0	0	0	0	0	0	0	0	0	14	39	0	0	0	0	0	0	0	0	0	0	0	0	0	0	0	0	0	0	0	0	0	0	0	0	460	766	0	0	263
RSV294	0	100	0	0	0	0	0	0	0	0	0	0	0	0	0	0	0	0	0	0	0	0	0	0	0	0	0	0	0	0	0	0	0	0	0	0	0	0	0	0	1845	0	0	0	0	0	0	0	0
RSV295	0	0	0	0	0	0	0	24	0	0	0	0	0	0	0	0	0	0	0	0	0	1581	0	0	0	0	0	0	334	0	0	0	0	0	0	0	0	0	0	0	0	0	0	0	0	0	0	0	0
RSV296	28	0	0	0	42	21	0	0	0	0	0	0	0	0	0	0	0	0	0	0	0	0	0	0	50	865	0	137	0	0	0	0	27	120	0	0	0	0	647	0	0	0	0	0	0	0	0	0	0
RSV297	68	88	0	0	0	0	0	0	0	0	0	0	26	0	0	0	0	21	0	0	76	0	0	200	0	0	0	796	0	0	0	0	218	103	0	0	0	0	0	0	33	0	0	0	0	0	0	0	208
RSV298	0	0	0	0	0	0	0	550	0	0	0	0	0	0	0	306	0	0	0	0	0	0	0	0	0	0	0	0	0	0	0	0	0	0	0	77	0	0	0	0	915	0	0	0	0	0	0	0	53
RSV299	0	0	0	0	0	0	0	0	0	0	0	0	0	0	0	0	0	0	0	0	0	0	0	0	0	0	0	0	0	0	0	0	0	0	0	0	0	0	0	0	0	0	665	1259	0	0	0	0	0
RSV300	0	0	0	0	402	458	0	0	0	0	0	0	0	0	0	0	0	0	0	0	0	0	0	0	35	420	0	0	0	0	0	0	0	0	0	0	0	0	90	29	0	0	0	0	117	0	50	318	0
RSV301	94	0	0	0	0	0	0	0	0	1285	0	0	0	0	0	0	0	0	0	0	0	0	0	0	0	0	40	0	0	0	0	0	0	0	0	0	0	0	390	0	0	0	0	108	0	0	0	0	0
RSV302	0	0	0	0	670	769	0	0	0	0	0	0	0	0	0	0	0	0	0	0	0	0	69	69	0	0	326	0	0	0	0	0	0	0	0	0	0	0	0	0	0	0	0	0	0	0	0	0	0
RSV303	0	0	0	0	0	0	0	0	0	0	0	0	0	0	0	0	0	0	890	809	0	0	0	0	0	0	0	0	0	0	95	0	0	0	0	0	0	0	0	0	0	0	0	0	101	0	0	0	0
RSV304	0	63	0	0	62	250	0	45	0	0	0	0	0	0	0	115	0	0	0	0	0	0	0	203	35	112	0	0	0	0	0	0	0	0	0	0	14	0	230	0	0	0	183	57	0	75	110	330	0
RSV305	71	0	0	0	0	0	0	0	0	0	0	0	571	444	0	43	0	0	0	0	198	0	19	66	0	0	204	0	0	0	45	33	0	0	74	113	0	0	0	0	0	0	0	0	0	0	0	0	0
RSV306	0	0	0	0	0	0	0	0	0	0	0	0	366	33	0	0	66	0	0	0	0	0	0	97	0	0	0	0	0	0	0	0	0	0	0	0	0	0	79	0	0	0	0	0	0	0	258	757	74
RSV307	0	0	0	0	0	0	0	0	210	0	0	0	64	63	0	0	0	0	27	0	0	0	0	0	0	0	0	0	0	0	15	86	370	451	112	24	146	0	0	0	0	0	0	0	75	205	26	0	0
RSV308	25	0	0	0	0	21	0	0	0	0	0	0	0	0	0	0	0	0	0	0	0	0	0	881	0	0	0	0	0	0	0	0	167	56	0	103	0	0	0	0	0	0	0	25	422	123	36	0	0
RSV309	0	0	0	0	0	0	0	0	0	0	0	0	1070	547	0	0	0	0	0	0	0	0	0	0	0	0	200	0	0	0	0	0	0	0	0	0	0	0	0	0	0	0	0	0	40	0	0	0	0
RSV310	0	0	73	87	40	0	0	0	0	0	0	0	402	449	0	0	0	0	0	0	0	0	0	0	0	0	14	0	0	0	0	0	0	0	0	0	0	0	0	127	0	0	0	0	503	114	0	0	0
RSV311	0	0	0	0	0	0	0	0	0	0	0	0	20	0	0	0	0	0	0	0	0	0	0	0	0	0	0	0	0	0	0	0	0	0	0	0	0	0	0	43	28	683	545	0	345	187	0	0	0
RSV312	0	0	0	0	0	0	0	0	0	0	0	0	0	0	0	28	0	0	0	0	0	0	35	1785	0	0	0	0	0	0	0	0	0	0	0	0	0	0	0	0	0	0	0	0	0	0	0	0	0
RSV313	0	0	0	0	0	0	0	0	0	0	0	0	0	0	0	0	0	0	0	0	0	0	52	1758	0	0	0	0	0	0	0	0	0	0	0	0	0	0	0	0	0	0	0	0	0	0	0	0	0
RSV314	0	0	0	0	0	0	0	0	0	0	0	0	0	0	0	0	0	0	0	0	0	0	0	0	0	0	0	0	0	0	0	0	689	196	0	0	0	0	106	387	0	0	0	0	0	0	37	59	321
RSV315	0	0	21	0	0	0	0	0	0	0	0	0	34	0	0	0	0	0	0	0	0	0	0	161	542	187	0	0	0	0	0	0	0	0	0	40	0	0	59	0	0	0	0	0	547	139	0	0	0
RSV316	0	0	0	0	0	0	31	93	0	0	0	0	0	0	0	0	0	0	0	0	0	0	0	0	0	0	0	0	0	0	70	82	192	1145	110	58	0	0	0	0	0	0	0	0	0	0	0	0	0
RSV317	0	0	0	91	0	75	0	661	0	0	0	0	0	0	0	0	0	0	124	100	36	0	0	450	0	0	0	0	0	0	0	0	0	0	0	0	130	0	0	0	0	0	0	35	0	0	0	66	0
RSV318	0	0	0	0	263	55	0	0	0	0	0	0	0	0	0	0	0	0	0	0	0	0	0	0	0	0	73	0	0	0	0	1363	0	0	0	0	0	0	0	0	0	0	0	0	0	0	0	0	0
RSV319	0	0	0	0	0	0	0	232	0	0	284	0	0	0	0	0	0	0	146	39	0	0	0	0	0	0	55	0	0	0	77	0	83	0	0	0	616	0	0	0	0	0	0	0	170	0	52	0	0
RSV320	0	0	0	0	0	0	0	0	241	1506	0	0	0	0	0	0	0	0	0	0	0	0	0	0	0	0	0	0	0	0	0	0	0	0	0	0	0	0	0	0	0	0	0	0	0	0	0	0	0
RSV321	0	0	0	0	34	46	0	88	0	0	0	0	24	0	0	0	0	0	36	0	0	0	19	348	0	0	22	0	0	0	0	0	176	193	0	0	0	0	0	0	0	0	69	140	39	227	71	211	0
RSV322	0	0	0	0	0	0	0	0	0	0	0	0	67	0	0	64	0	0	0	0	0	0	0	0	60	0	0	0	0	0	0	0	26	0	0	0	0	0	1200	47	0	0	0	0	0	0	80	23	53
RSV323	0	0	55	122	0	105	0	21	0	0	0	191	0	0	0	0	0	0	0	0	0	0	0	85	0	74	0	83	0	0	0	0	0	0	0	0	0	0	84	0	145	169	0	41	160	339	0	0	0
RSV324	0	0	0	0	0	0	0	31	0	0	0	0	0	0	0	0	0	0	0	0	0	261	0	0	0	0	0	0	1396	0	0	0	0	0	0	0	0	0	0	0	0	0	0	0	0	0	0	0	0
RSV325	0	0	0	0	0	0	0	0	0	0	0	0	0	46	0	0	1003	628	0	0	0	0	0	0	0	0	0	0	0	0	0	0	0	0	0	0	0	0	0	0	0	0	0	0	0	0	0	0	0
RSV326	0	0	0	0	0	233	0	0	0	0	0	0	0	0	0	0	0	0	83	50	0	0	0	328	0	0	0	29	0	0	0	0	0	0	0	0	0	0	0	0	42	625	0	0	127	0	60	89	0
RSV327	47	0	0	0	0	0	0	0	0	0	0	0	0	0	0	0	0	0	0	0	0	0	0	0	0	0	0	0	0	0	0	0	0	0	0	0	0	0	0	0	0	0	0	0	129	1489	0	0	0
RSV328	0	0	0	0	0	0	0	0	0	0	0	0	0	0	0	0	0	0	0	0	0	0	0	0	0	0	0	0	0	0	0	0	0	0	0	0	0	0	0	0	0	1656	0	0	0	0	0	0	0
RSV329	295	0	0	0	0	0	0	0	0	0	0	0	0	0	0	0	0	0	0	213	0	0	0	158	0	0	0	0	0	0	120	0	0	0	0	132	356	0	0	0	0	0	0	0	0	0	49	0	216
RSV330	0	0	0	0	0	0	0	0	0	0	0	0	0	0	0	0	0	0	361	129	0	0	0	0	0	0	0	0	0	0	0	0	0	0	0	0	0	0	0	0	602	0	0	0	0	0	212	332	0
RSV331	0	0	0	0	0	0	0	0	0	0	0	0	0	0	0	0	0	0	0	0	0	0	217	1407	0	0	0	0	0	0	0	0	0	0	0	0	0	0	0	0	0	0	0	0	0	0	0	0	0
RSV332	0	92	0	0	0	0	0	0	0	0	0	0	0	0	0	0	0	0	0	0	0	0	0	0	0	0	0	0	0	0	0	0	0	0	0	0	0	0	0	0	0	0	568	355	0	186	47	372	0
RSV333	0	0	0	0	0	0	0	0	0	0	0	0	0	0	0	0	0	0	0	0	93	0	0	0	303	124	0	0	0	0	0	0	0	0	28	0	0	0	0	0	228	0	728	115	0	0	0	0	0
RSV334	733	0	0	0	0	0	0	0	0	0	0	0	0	0	0	0	0	0	0	0	96	0	0	141	0	0	0	0	0	0	204	16	0	0	0	0	0	0	0	0	0	0	0	0	275	133	0	0	0
RSV335	0	0	0	0	138	244	0	0	0	0	0	0	0	0	0	0	0	0	0	0	0	0	0	727	0	0	0	0	0	0	0	0	0	0	0	0	0	0	165	0	0	0	0	0	0	319	0	0	0
RSV336	0	0	0	0	0	0	0	0	0	0	0	0	0	0	0	0	0	0	0	0	0	1567	0	0	0	0	0	0	26	0	0	0	0	0	0	0	0	0	0	0	0	0	0	0	0	0	0	0	0
RSV337	45	134	0	0	0	0	0	0	0	0	0	0	0	0	0	0	579	396	0	0	0	0	0	16	0	0	58	37	0	0	0	92	0	0	0	0	0	0	235	0	0	0	0	0	0	0	0	0	0
RSV338	0	0	0	0	0	0	32	267	0	0	0	0	0	0	0	0	0	0	0	0	0	700	0	0	0	0	0	0	587	0	0	0	0	0	0	0	0	0	0	0	0	0	0	0	0	0	0	0	0
RSV339	200	148	0	0	0	0	0	0	0	0	0	0	0	0	0	0	0	0	0	0	30	0	0	0	0	0	0	0	0	0	64	0	235	285	135	125	0	0	0	0	0	0	89	125	31	102	0	0	0
RSV340	0	0	0	0	0	0	0	0	432	1124	0	0	0	0	0	0	0	0	0	0	0	0	0	0	0	0	0	0	0	0	0	0	0	0	0	0	0	0	0	0	0	0	0	0	0	0	0	0	0
RSV341	0	0	0	0	0	0	0	0	0	0	0	0	0	0	0	0	0	0	1323	220	0	0	0	0	0	0	0	0	0	0	0	0	0	0	0	0	0	0	0	0	0	0	0	0	0	0	0	0	0
RSV342	0	0	0	0	0	0	0	79	0	0	0	0	0	0	0	0	0	0	0	0	0	539	0	0	41	0	0	0	0	0	0	83	0	0	0	64	0	0	0	0	0	0	0	0	603	100	32	0	0
RSV343	0	0	0	0	0	0	0	0	0	0	0	0	0	0	0	0	0	0	0	0	0	0	0	0	0	0	0	0	0	0	0	0	0	0	0	0	0	0	1148	393	0	0	0	0	0	0	0	0	0
RSV344	0	0	0	0	0	0	0	0	0	0	0	0	0	0	0	0	0	0	0	0	0	0	0	62	0	0	0	0	0	0	0	0	35	355	43	623	0	0	215	0	0	0	0	0	62	129	0	0	0
RSV345	0	0	0	0	0	0	0	0	0	0	0	0	0	0	0	0	0	0	409	411	0	0	0	0	0	0	0	0	0	0	112	0	0	0	0	132	0	0	0	0	0	0	0	0	217	98	0	0	101
RSV346	111	0	0	0	0	49	0	44	0	0	0	0	0	0	0	0	0	0	0	0	0	0	0	113	132	329	0	0	0	0	0	0	97	94	0	0	0	0	0	0	0	0	0	0	16	0	0	199	0
RSV347	0	0	0	0	0	0	0	0	0	0	0	0	0	0	0	0	0	0	0	0	0	1428	0	0	0	0	0	0	80	0	0	0	0	0	0	0	0	0	0	0	0	0	0	0	0	0	0	0	0
RSV348	41	0	18	0	152	249	0	0	0	0	0	0	0	0	0	35	0	0	55	29	0	0	0	286	0	0	0	0	0	0	0	47	0	0	0	29	0	0	175	0	0	0	27	0	15	164	33	135	0
RSV349	0	0	0	0	0	0	0	0	0	0	0	0	0	0	0	0	0	0	0	0	0	0	0	0	0	0	0	0	0	0	0	0	0	0	0	0	0	0	0	0	1483	0	0	0	0	0	0	0	0
RSV350	0	0	0	0	0	0	0	97	0	0	0	0	0	0	0	0	0	0	0	0	0	1385	0	0	0	0	0	0	0	0	0	0	0	0	0	0	0	0	0	0	0	0	0	0	0	0	0	0	0
RSV351	0	0	0	0	0	0	0	0	0	0	0	0	0	0	0	0	0	0	0	0	0	0	0	0	0	0	0	0	0	0	0	0	0	0	21	982	0	0	0	336	0	0	0	0	36	0	55	51	0
RSV352	0	0	41	0	0	0	88	227	0	0	0	0	0	0	0	0	0	0	0	0	0	0	0	0	0	0	0	0	0	0	0	0	135	88	0	0	0	0	0	0	0	0	180	0	125	337	152	105	0
RSV353	0	0	25	61	0	0	0	0	0	0	0	0	0	0	0	0	0	0	0	576	0	0	0	34	27	0	0	0	0	0	0	115	0	0	0	166	0	0	176	0	166	0	0	0	19	56	34	0	0
RSV354	0	0	0	0	0	0	0	0	0	0	0	0	52	0	0	0	0	0	0	0	0	0	0	276	0	0	0	0	0	0	0	0	0	0	0	72	0	0	1055	0	0	0	0	0	0	0	0	0	0
RSV355	0	0	0	0	162	566	0	0	0	0	0	0	0	176	0	0	0	0	0	0	0	0	0	0	0	0	0	0	0	0	0	0	0	0	0	0	0	0	0	0	0	0	0	0	164	355	0	0	0
RSV356	0	0	0	0	60	57	0	0	0	0	0	0	0	0	81	0	0	0	0	115	0	0	0	56	0	0	0	565	0	0	44	76	0	0	0	47	14	0	142	0	73	0	0	0	47	0	0	0	0
RSV357	0	0	0	0	0	68	54	101	0	0	0	0	555	211	0	0	0	0	0	0	0	0	0	0	0	0	0	0	0	0	0	0	0	0	0	0	0	0	412	0	0	0	0	0	0	0	0	0	0
RSV358	0	90	0	0	0	0	0	0	0	74	0	0	43	54	48	0	22	0	0	0	24	0	0	0	0	0	0	0	0	0	0	36	51	0	0	27	88	0	0	0	0	0	0	31	0	75	50	561	40
RSV359	0	0	0	0	0	0	0	0	0	0	0	0	0	0	0	0	0	0	0	0	0	0	0	0	0	0	80	0	0	0	0	0	0	0	0	0	0	0	0	0	0	0	0	0	964	355	0	0	0
RSV360	0	0	0	0	0	0	0	0	0	0	707	0	166	278	0	0	0	0	0	0	0	0	0	0	0	0	0	0	0	0	0	0	0	0	0	0	0	0	0	0	0	0	0	0	174	73	0	0	0
RSV361	26	0	0	0	0	0	96	179	0	0	0	0	0	0	0	0	0	0	113	0	0	0	0	307	0	0	52	0	0	0	239	0	118	0	0	85	85	0	0	0	0	0	0	77	0	0	0	0	0
RSV362	0	0	0	0	0	0	0	0	0	0	0	0	0	0	0	0	0	0	0	0	0	0	0	0	0	0	0	0	0	0	0	0	0	0	0	1358	0	0	0	0	0	0	0	0	0	0	0	0	0
RSV363	0	0	0	0	0	0	0	0	0	0	0	0	0	0	229	1122	0	0	0	0	0	0	0	0	0	0	0	0	0	0	0	0	0	0	0	0	0	0	0	0	0	0	0	0	0	0	0	0	0
RSV364	0	0	0	0	0	0	0	0	0	0	0	0	77	0	0	0	0	0	0	0	0	0	0	0	0	0	0	0	0	0	30	373	0	0	0	0	0	0	0	0	0	0	0	0	625	236	0	0	0
RSV365	0	0	0	0	208	262	0	0	0	0	0	0	0	0	0	0	0	0	0	0	0	0	0	252	0	0	0	0	0	0	0	0	0	0	0	0	0	0	124	487	0	0	0	0	0	0	0	0	0
RSV366	0	0	0	0	0	0	0	0	0	0	0	0	33	0	0	0	0	0	0	0	133	0	0	0	0	0	0	0	0	0	0	1055	0	0	0	0	29	0	0	0	0	0	0	0	0	71	0	0	0
RSV367	0	0	0	0	0	0	0	0	0	0	0	0	18	0	0	0	0	0	0	0	131	0	0	347	0	0	0	0	0	0	103	0	85	13	0	0	0	0	36	0	0	0	0	117	50	416	0	0	0
RSV368	0	0	0	0	0	0	0	0	0	0	0	0	0	0	0	165	119	144	0	166	0	0	0	104	0	0	0	0	0	0	0	37	0	0	0	54	0	0	0	0	480	0	0	0	0	0	0	0	0
RSV369	0	0	0	0	74	47	0	0	0	0	0	0	0	0	0	0	0	0	413	767	0	0	0	0	0	0	0	0	0	0	0	0	0	0	0	0	0	0	0	0	0	0	0	0	0	0	0	0	0
RSV370	0	0	0	0	0	112	0	0	0	40	0	0	22	0	0	0	0	0	0	0	0	0	0	166	0	0	0	24	0	0	0	0	45	95	0	0	0	0	0	0	0	0	107	42	78	530	0	0	36
RSV371	0	0	0	0	0	0	0	0	0	0	0	0	974	80	0	0	0	0	0	0	0	0	0	0	0	0	0	0	0	0	0	239	0	0	0	0	0	0	0	0	0	0	0	0	0	0	0	0	0
RSV372	0	0	0	0	0	0	0	0	0	0	0	0	0	0	0	0	0	0	0	0	0	0	0	0	0	0	0	0	0	0	0	0	0	0	0	0	0	0	0	0	0	0	0	0	907	361	0	0	0
RSV373	0	0	0	0	0	0	44	154	0	0	0	0	0	0	0	77	0	0	57	52	0	0	0	67	0	0	0	0	0	0	63	150	0	0	0	0	0	0	210	0	0	0	266	116	0	0	0	0	0
RSV374	0	0	0	0	0	0	0	0	0	0	0	0	0	0	54	0	0	0	0	0	0	0	275	179	0	0	0	0	0	0	0	0	737	0	0	0	0	0	0	0	0	0	0	0	0	0	0	0	0
RSV375	0	0	0	0	0	0	0	0	0	0	0	0	0	0	0	0	0	0	0	0	0	0	0	1162	0	0	0	0	0	0	0	0	31	42	0	0	0	0	0	0	0	0	0	0	0	0	0	0	0
RSV376	0	0	0	0	77	42	0	0	0	0	0	0	0	0	0	0	0	0	26	53	0	0	0	0	199	586	0	0	0	0	0	0	0	0	0	0	0	0	157	0	0	0	0	0	25	44	0	0	0
RSV377	0	0	0	0	0	0	0	0	0	0	0	0	0	0	0	0	0	0	0	0	0	0	0	0	0	0	0	0	0	0	0	0	0	0	0	0	0	0	0	0	0	0	0	0	0	0	0	0	0
RSV378	0	0	0	0	0	0	0	0	0	0	0	389	0	0	0	0	0	0	0	389	0	0	0	281	0	0	0	0	0	0	0	0	0	98	0	19	0	0	0	0	0	0	0	0	0	0	0	0	0
RSV379	28	0	96	97	80	0	0	0	0	0	0	0	77	0	0	0	39	0	0	0	0	0	0	79	0	106	0	108	0	0	0	41	93	134	0	0	79	0	0	0	0	0	63	0	0	51	0	0	0
RSV380	0	0	0	0	449	710	0	0	0	0	0	0	0	0	0	0	0	0	0	0	0	0	0	0	0	0	0	0	0	0	0	0	0	0	0	0	0	0	0	0	0	0	0	0	0	0	0	0	0
RSV381	0	0	0	0	0	0	0	0	0	0	0	0	13	0	0	0	0	0	0	0	0	0	0	0	155	0	0	0	0	0	40	624	0	0	55	0	17	0	0	0	0	0	0	0	40	205	0	0	0
RSV382	1148	0	0	0	0	0	0	0	0	0	0	0	0	0	0	0	0	0	0	0	0	0	0	0	0	0	0	0	0	0	0	0	0	0	0	0	0	0	0	0	0	0	0	0	0	0	0	0	0
RSV383	0	0	0	0	195	178	0	0	0	0	0	0	0	0	0	0	0	0	0	0	0	0	25	226	53	0	0	0	0	0	0	0	63	21	0	0	0	0	107	0	0	0	18	0	48	193	0	0	0
RSV384	0	0	0	0	0	0	0	0	0	0	0	0	0	0	0	0	0	0	0	0	0	0	0	0	0	0	0	0	0	0	142	919	0	0	0	0	0	0	0	0	0	0	0	0	63	0	0	0	0
RSV385	0	0	0	0	0	0	0	0	0	0	0	0	0	0	0	0	0	0	0	0	0	1119	0	0	0	0	0	0	0	0	0	0	0	0	0	0	0	0	0	0	0	0	0	0	0	0	0	0	0
RSV386	0	0	0	0	0	0	0	0	0	0	0	0	0	0	0	0	0	0	0	0	0	0	0	720	0	0	0	0	0	0	0	71	0	0	0	0	0	0	35	0	0	0	0	0	289	0	0	0	0
RSV387	0	0	0	0	0	0	0	0	0	0	0	0	0	0	0	0	0	0	0	0	0	0	0	0	0	0	981	0	0	0	0	0	0	0	0	0	0	0	0	0	0	0	0	0	73	43	0	0	0
RSV388	0	0	0	0	0	0	0	0	0	0	0	0	0	0	0	0	0	0	0	0	0	0	0	741	0	0	0	0	0	0	0	0	0	0	0	0	0	0	0	0	0	0	0	0	222	124	0	0	0
RSV389	0	0	0	0	0	0	0	0	344	0	90	0	28	0	0	0	0	0	0	0	0	0	43	53	0	0	19	0	0	0	0	68	26	0	0	0	153	0	25	0	0	0	59	22	81	73	0	0	0
RSV390	0	0	0	0	0	0	0	0	0	0	0	0	0	0	0	0	0	0	0	0	0	0	0	144	0	0	0	0	0	0	0	0	600	274	0	0	0	0	0	0	0	0	0	0	0	0	65	0	0
RSV391	0	0	0	0	0	0	0	0	0	0	0	0	218	41	0	27	0	0	0	0	70	0	0	0	0	0	255	0	0	0	101	155	0	0	0	0	0	0	190	17	0	0	0	0	0	0	0	0	0
RSV392	0	0	0	0	0	0	0	524	0	0	0	0	0	0	0	119	0	0	0	47	0	0	0	0	0	0	0	0	0	0	0	0	0	0	0	0	0	0	0	0	0	0	0	0	33	106	155	87	0
RSV393	0	0	0	0	0	0	0	0	0	0	0	0	0	0	0	0	0	0	0	0	0	0	128	928	0	0	0	0	0	0	0	0	0	0	0	0	0	0	0	0	0	0	0	0	0	0	0	0	0
RSV394	0	0	0	0	0	0	0	0	0	0	0	0	0	0	0	0	0	0	0	0	0	0	0	0	0	0	0	0	0	0	0	0	0	0	0	0	0	0	0	0	564	491	0	0	0	0	0	0	0
RSV395	39	82	0	0	0	0	0	23	0	0	0	0	0	0	0	236	0	0	295	42	0	0	0	48	0	0	0	0	0	0	0	0	0	46	0	0	59	0	100	80	0	0	0	0	0	0	0	0	0
RSV396	0	0	0	0	0	0	0	0	0	0	0	0	92	152	0	0	0	0	0	0	0	0	0	0	0	0	0	0	0	0	0	0	114	171	432	87	0	0	0	0	0	0	0	0	0	0	0	0	0
RSV397	0	0	0	0	0	0	0	0	0	0	0	0	0	0	0	0	0	0	0	0	0	0	0	0	797	204	0	45	0	0	0	0	0	0	0	0	0	0	0	0	0	0	0	0	0	0	0	0	0
RSV398	0	0	0	0	0	0	0	0	0	0	0	0	0	0	37	0	0	0	0	0	0	0	110	894	0	0	0	0	0	0	0	0	0	0	0	0	0	0	0	0	0	0	0	0	0	0	0	0	0
RSV399	0	0	213	28	0	0	0	0	0	0	0	0	100	0	0	0	0	0	0	0	0	0	0	0	301	133	0	0	0	26	0	40	43	50	0	0	31	0	0	0	0	0	0	24	0	0	0	49	0
RSV400	0	0	0	0	169	241	0	131	0	0	36	0	0	0	0	0	0	0	0	0	71	0	0	99	0	0	0	0	0	0	0	62	0	103	0	0	0	0	0	0	0	0	0	49	0	0	38	37	0
RSV401	0	0	0	0	0	0	0	0	0	0	0	0	0	0	0	0	0	0	0	0	0	0	0	0	0	0	0	0	0	0	0	24	0	0	0	0	98	0	0	0	0	0	111	23	121	649	0	0	0
RSV402	0	0	0	235	0	0	0	0	0	0	0	0	0	0	0	0	0	0	0	0	0	0	0	0	22	30	0	58	0	0	0	0	0	0	0	0	0	0	357	95	51	61	0	0	67	29	20	0	0
RSV403	0	0	0	0	0	0	0	0	155	0	0	0	0	0	0	0	0	0	0	0	0	0	0	0	0	0	0	0	0	0	0	0	0	0	0	0	0	0	0	0	0	0	567	293	0	0	0	0	0
RSV404	0	0	0	0	0	0	0	0	0	0	0	0	0	0	0	0	0	0	0	0	24	0	0	665	0	0	0	0	0	0	0	0	0	0	0	98	27	0	0	0	0	0	0	0	125	76	0	0	0
RSV405	0	49	0	0	0	0	0	0	0	0	0	0	184	0	0	0	0	0	0	0	0	0	0	580	0	0	0	0	0	0	120	79	0	0	0	0	0	0	0	0	0	0	0	0	0	0	0	0	0
RSV406	0	0	0	0	0	0	0	0	0	0	0	0	0	0	0	0	743	268	0	0	0	0	0	0	0	0	0	0	0	0	0	0	0	0	0	0	0	0	0	0	0	0	0	0	0	0	0	0	0
RSV407	0	0	0	0	192	316	0	29	0	0	0	0	0	0	0	0	0	0	49	0	0	0	0	0	0	0	0	0	0	0	0	0	0	0	0	0	0	0	45	0	0	0	0	0	26	206	0	69	71
RSV408	0	0	0	0	249	215	0	0	0	0	0	0	0	0	0	0	0	0	0	0	0	0	0	366	0	0	108	0	0	0	0	0	0	0	0	52	0	0	0	0	0	0	0	0	0	0	0	0	0
RSV409	0	0	0	0	0	0	0	0	0	0	0	0	0	0	0	0	0	0	0	0	0	0	0	0	187	777	21	0	0	0	0	0	0	0	0	0	0	0	0	0	0	0	0	0	0	0	0	0	0
RSV410	0	0	0	0	0	0	0	63	0	0	0	0	0	0	0	0	0	0	0	0	0	805	0	0	0	0	0	0	116	0	0	0	0	0	0	0	0	0	0	0	0	0	0	0	0	0	0	0	0
RSV411	0	0	0	0	0	0	0	0	100	29	0	0	0	0	0	0	0	0	52	0	49	546	0	0	0	0	0	0	123	0	0	0	0	0	0	0	0	0	0	0	20	0	0	0	0	0	0	61	0
RSV412	0	0	0	0	0	0	0	0	0	0	0	0	0	0	0	0	0	0	0	0	0	0	131	672	0	0	109	0	0	0	0	68	0	0	0	0	0	0	0	0	0	0	0	0	0	0	0	0	0
RSV413	0	0	0	0	0	0	0	0	0	0	0	0	0	0	0	0	0	0	216	0	0	0	0	65	0	0	0	0	0	0	93	426	0	0	0	0	0	0	103	72	0	0	0	0	0	0	0	0	0
RSV414	0	0	0	0	0	0	0	0	0	0	0	0	0	0	203	375	99	62	0	0	0	0	0	0	0	0	0	0	0	0	0	33	0	0	0	32	83	0	0	0	0	0	48	19	19	0	0	0	0
RSV415	0	0	0	0	0	0	0	27	0	0	0	0	0	0	0	0	0	0	0	0	0	0	0	0	0	0	0	0	0	0	0	0	71	52	0	0	0	0	122	89	0	0	0	18	0	467	19	107	0
RSV416	0	0	0	0	0	0	0	0	0	0	0	0	0	0	0	0	0	0	0	0	0	342	0	0	0	0	0	0	629	0	0	0	0	0	0	0	0	0	0	0	0	0	0	0	0	0	0	0	0
RSV417	0	0	0	0	0	0	0	0	0	449	0	0	0	0	0	0	0	0	0	0	0	0	0	0	0	0	0	0	0	78	0	0	0	0	0	0	0	440	0	0	0	0	0	0	0	0	0	0	0
RSV418	0	0	531	435	0	0	0	0	0	0	0	0	0	0	0	0	0	0	0	0	0	0	0	0	0	0	0	0	0	0	0	0	0	0	0	0	0	0	0	0	0	0	0	0	0	0	0	0	0
RSV419	0	0	0	0	0	0	0	0	0	0	0	0	0	0	0	0	0	0	0	0	0	0	0	0	0	0	0	0	0	0	0	0	0	0	0	0	0	0	0	0	0	0	0	0	656	308	0	0	0
RSV420	0	0	0	0	211	731	0	0	0	0	0	0	0	0	0	0	0	0	0	0	0	0	0	0	0	0	0	0	0	0	0	0	0	0	0	0	0	0	0	0	0	0	0	0	0	0	0	0	0
RSV421	0	0	0	0	124	207	0	0	0	0	0	0	0	0	0	0	0	0	0	0	0	0	0	605	0	0	0	0	0	0	0	0	0	0	0	0	0	0	0	0	0	0	0	0	0	0	0	0	0
RSV422	0	0	0	0	0	0	0	0	99	0	0	0	0	0	0	0	0	0	0	0	0	0	0	0	0	0	75	110	0	0	0	0	0	0	523	90	0	0	0	0	0	0	0	37	0	0	0	0	0
RSV423	0	0	0	0	0	0	0	0	0	0	0	0	0	0	0	0	0	0	0	0	0	0	0	811	0	0	0	0	0	0	0	0	0	0	0	0	0	0	0	0	0	0	0	78	43	0	0	0	0
RSV424	0	0	44	99	0	0	0	0	0	0	0	0	0	0	0	0	0	0	0	0	0	0	0	594	0	0	0	0	0	0	0	99	0	0	0	44	0	0	45	0	0	0	0	0	0	0	0	0	0
RSV425	0	0	0	0	0	0	0	0	0	0	0	0	0	0	0	0	0	0	0	0	0	0	0	0	0	0	0	0	0	0	0	145	0	0	0	0	0	0	0	0	0	0	0	0	0	0	0	769	0
RSV426	0	0	0	0	0	0	0	0	0	0	0	0	0	0	0	0	0	0	0	0	0	0	0	764	0	0	0	0	0	0	0	0	0	0	0	53	0	0	38	56	0	0	0	0	0	0	0	0	0
RSV427	0	0	0	0	0	0	0	0	0	0	0	0	0	0	0	0	0	0	0	0	0	0	0	883	0	0	0	0	0	0	0	0	0	0	0	0	0	0	0	0	0	0	0	0	0	0	0	0	25
RSV428	0	0	0	0	0	0	0	0	34	51	0	0	0	0	0	0	0	0	0	0	0	0	0	0	0	0	314	0	0	0	0	508	0	0	0	0	0	0	0	0	0	0	0	0	0	0	0	0	0
RSV429	0	0	0	0	0	0	0	25	0	0	0	0	0	0	0	0	0	0	59	0	0	0	29	146	0	0	0	0	0	0	0	0	80	48	32	0	0	0	254	158	0	0	0	0	0	69	0	0	0
RSV430	0	0	0	0	0	0	0	0	0	0	0	0	0	0	0	0	0	0	0	0	898	0	0	0	0	0	0	0	0	0	0	0	0	0	0	0	0	0	0	0	0	0	0	0	0	0	0	0	0
RSV431	0	0	0	0	0	0	0	0	0	0	0	0	0	0	0	0	0	0	0	0	0	0	0	417	0	0	0	0	0	0	0	0	98	109	0	0	0	0	0	0	0	0	0	0	136	127	0	0	0
RSV432	0	0	0	0	0	0	0	0	0	0	0	17	0	0	0	294	0	0	0	0	0	0	0	0	0	0	0	423	0	0	0	0	0	0	0	0	0	0	51	91	0	0	0	0	0	0	0	0	0
RSV433	0	0	0	0	0	0	0	0	0	0	0	0	0	0	0	0	0	0	0	0	0	0	0	538	0	0	0	0	0	0	0	0	0	0	0	26	0	0	0	0	0	0	0	0	308	0	0	0	0
RSV434	0	0	0	0	199	0	0	0	0	0	0	0	0	0	0	0	0	0	0	0	0	0	0	223	0	248	0	0	0	0	0	0	0	141	0	0	0	0	0	0	0	0	0	0	0	0	0	0	0
RSV435	0	0	0	0	0	55	0	0	0	0	0	0	0	0	0	0	0	0	0	0	0	0	0	0	0	0	0	0	0	0	0	0	0	0	0	226	19	0	0	0	0	0	0	0	564	0	0	0	0
RSV436	0	0	0	0	17	0	0	0	42	268	0	0	0	0	0	0	0	0	0	0	29	0	0	76	0	0	0	0	0	0	0	0	0	67	0	0	0	0	0	0	0	0	41	53	142	127	0	0	0
RSV437	0	0	0	0	0	0	0	0	0	0	0	0	0	0	0	0	0	0	0	0	0	0	0	0	0	0	0	0	0	0	230	122	0	0	0	0	0	0	0	0	0	0	0	0	0	0	0	0	425
RSV438	0	0	0	0	0	0	0	0	0	0	0	0	0	0	0	0	0	0	0	0	0	0	0	0	0	56	0	0	0	0	0	0	0	0	0	0	0	0	0	0	0	0	0	0	753	48	0	0	0
RSV439	0	0	0	0	0	0	0	0	0	0	0	0	0	0	0	0	0	0	193	414	0	0	0	0	0	0	0	0	0	0	0	0	0	0	0	0	0	0	0	0	0	0	0	0	0	0	53	195	0
RSV440	0	0	0	0	0	0	0	0	0	0	0	0	0	0	0	0	0	0	0	0	0	0	0	813	0	0	0	0	0	0	0	0	0	0	0	0	0	0	0	0	0	0	0	0	0	0	38	0	0
RSV441	95	0	0	0	356	0	0	0	0	0	0	0	0	0	0	0	0	0	0	0	0	0	34	365	0	0	0	0	0	0	0	0	0	0	0	0	0	0	0	0	0	0	0	0	0	0	0	0	0
RSV442	0	0	78	74	0	0	0	0	0	0	0	0	0	0	0	0	0	0	0	0	0	0	0	0	0	0	0	0	0	0	0	0	0	0	0	0	0	0	697	0	0	0	0	0	0	0	0	0	0
RSV443	0	0	0	0	0	0	0	0	0	0	0	0	312	529	0	0	0	0	0	0	0	0	0	0	0	0	0	0	0	0	0	0	0	0	0	0	0	0	0	0	0	0	0	0	0	0	0	0	0
RSV444	0	0	0	0	525	78	0	0	0	0	0	0	0	0	0	0	0	0	0	0	0	0	0	84	0	0	0	0	0	0	0	0	50	28	0	0	0	0	0	0	0	0	50	18	0	0	0	0	0
RSV445	0	0	0	0	0	0	0	62	0	0	0	0	0	0	186	0	0	0	0	0	0	0	31	550	0	0	0	0	0	0	0	0	0	0	0	0	0	0	0	0	0	0	0	0	0	0	0	0	0
RSV446	0	0	0	0	0	0	0	0	0	0	0	0	0	0	0	0	0	0	0	0	0	0	0	0	0	0	0	0	0	0	0	0	0	0	0	0	0	0	92	726	0	0	0	0	0	0	0	0	0
RSV447	0	0	0	0	0	0	0	0	0	0	0	0	0	0	0	0	0	0	147	325	0	0	0	0	0	0	345	0	0	0	0	0	0	0	0	0	0	0	0	0	0	0	0	0	0	0	0	0	0
RSV448	0	0	0	0	0	0	0	110	0	0	0	0	0	0	0	0	0	0	0	0	0	698	0	0	0	0	0	0	0	0	0	0	0	0	0	0	0	0	0	0	0	0	0	0	0	0	0	0	0
RSV449	0	0	0	0	136	271	0	0	0	0	0	0	0	0	0	66	0	0	0	0	0	0	0	0	0	0	133	0	0	0	0	0	0	0	0	0	0	0	0	0	0	0	0	0	0	25	57	85	33
RSV450	0	0	0	0	0	0	0	0	0	0	0	0	0	0	0	0	0	0	31	0	0	0	0	627	0	0	0	0	0	0	0	0	0	0	0	93	0	0	0	0	0	0	0	0	50	0	0	0	0
RSV451	0	0	0	46	0	0	0	0	0	0	0	0	0	0	0	0	0	0	30	0	0	0	0	162	0	0	0	0	0	0	0	0	46	219	0	0	0	0	169	0	0	0	0	0	0	0	65	58	0
RSV452	0	0	0	0	0	0	0	38	0	0	0	0	0	0	0	0	0	0	0	0	0	719	0	0	0	0	0	0	24	0	0	0	0	0	0	0	0	0	0	0	0	0	0	0	0	0	0	0	0
RSV453	0	0	0	0	0	0	0	0	0	0	0	0	0	0	0	0	0	0	0	0	0	0	0	0	0	0	0	0	0	0	0	0	257	320	0	0	0	0	0	0	0	0	0	0	202	0	0	0	0
RSV454	29	59	0	0	81	44	0	41	0	0	0	0	0	0	0	0	0	0	188	37	0	0	0	247	0	0	0	0	0	0	0	0	0	0	0	0	0	0	41	0	0	0	0	0	0	0	0	0	0
RSV455	0	0	0	0	0	0	0	0	0	0	0	0	0	0	0	0	0	0	0	0	0	0	0	0	0	0	0	0	0	0	0	0	0	0	0	0	0	0	0	0	0	0	0	0	131	635	0	0	0
RSV456	0	0	0	0	0	0	0	700	0	0	0	0	0	0	0	0	0	0	0	0	0	0	0	0	0	0	0	0	0	0	0	0	0	0	0	0	0	0	0	0	0	0	53	0	0	0	0	0	0
RSV457	0	0	0	0	0	0	0	0	0	0	0	0	0	0	0	125	0	0	0	0	0	0	0	0	0	0	0	0	0	0	0	0	0	0	0	0	627	0	0	0	0	0	0	0	0	0	0	0	0
RSV458	0	0	0	0	0	0	0	0	0	0	52	0	0	0	0	0	0	0	0	0	72	136	0	253	0	0	0	0	0	0	0	0	44	0	0	0	0	0	0	0	0	0	0	0	0	0	0	192	0
RSV459	0	0	0	0	0	0	0	0	0	0	0	0	155	151	0	0	0	0	0	0	0	0	0	0	0	0	0	0	0	0	0	0	0	0	0	0	0	0	0	82	40	0	207	26	27	61	0	0	0
RSV460	0	0	0	0	0	0	0	0	0	0	0	0	0	0	0	0	0	0	0	0	0	0	0	0	0	0	0	0	0	0	0	0	0	0	0	0	0	0	0	0	0	0	0	0	334	415	0	0	0
RSV461	0	0	0	0	134	108	0	0	0	0	0	0	0	0	0	0	0	0	0	35	0	0	0	216	0	0	0	0	0	0	0	39	0	0	0	25	0	0	0	0	0	0	0	0	190	0	0	0	0
RSV462	0	0	0	0	0	0	0	0	0	0	0	0	0	0	0	0	0	0	0	0	0	0	0	0	0	0	40	0	0	0	69	636	0	0	0	0	0	0	0	0	0	0	0	0	0	0	0	0	0
RSV463	0	0	0	0	0	0	0	0	0	0	0	0	0	0	0	0	0	0	0	0	0	0	0	170	0	0	0	0	0	0	0	26	0	0	0	0	0	0	0	346	0	0	0	0	129	50	0	20	0
RSV464	0	0	0	0	0	0	0	0	0	0	0	0	0	0	0	0	0	0	0	0	0	0	0	0	0	0	0	0	0	0	0	0	635	50	0	0	0	0	0	0	0	0	0	0	0	0	0	0	48
RSV465	0	0	0	0	0	0	0	0	0	0	0	0	163	49	0	99	0	0	0	0	0	0	0	0	0	0	0	0	0	0	0	0	0	0	0	0	0	0	420	0	0	0	0	0	0	0	0	0	0
RSV466	0	0	0	0	0	94	0	0	0	0	0	0	0	0	0	34	0	0	0	0	0	0	0	277	20	111	0	0	16	54	0	0	0	0	0	0	0	0	34	0	0	0	0	0	0	0	0	65	0
RSV467	0	0	0	0	0	0	0	0	0	0	0	0	330	197	0	0	0	0	0	0	0	0	0	0	0	0	0	0	0	0	0	0	0	0	176	0	0	0	0	0	0	0	0	0	0	0	0	0	0
RSV468	0	0	0	0	0	0	0	0	0	0	0	0	0	0	0	0	0	0	0	0	684	0	0	0	0	0	0	0	0	0	0	0	0	0	0	0	0	0	0	0	0	0	0	0	0	0	0	0	0
RSV469	0	393	0	0	0	0	0	0	0	0	0	0	0	0	0	0	0	0	270	20	0	0	0	0	0	0	0	0	0	0	0	0	0	0	0	0	0	0	0	0	0	0	0	0	0	0	0	0	0
RSV470	0	0	0	0	0	0	0	0	0	0	0	0	393	289	0	0	0	0	0	0	0	0	0	0	0	0	0	0	0	0	0	0	0	0	0	0	0	0	0	0	0	0	0	0	0	0	0	0	0
RSV471	0	0	0	0	0	0	0	0	0	0	0	0	142	95	0	0	0	0	0	0	0	0	0	0	0	0	0	0	0	0	0	239	0	0	0	0	0	0	0	0	0	0	0	0	140	66	0	0	0
RSV472	0	0	0	0	0	26	0	0	0	0	0	0	0	0	0	179	0	0	0	46	0	0	0	87	0	0	0	0	0	0	0	0	0	35	0	0	0	0	0	202	0	0	0	0	0	0	21	74	0
RSV473	0	0	0	0	0	0	0	180	0	0	0	0	0	0	0	0	0	0	42	136	0	0	0	45	0	0	0	0	0	0	0	0	0	0	44	159	0	0	0	0	0	0	0	0	60	0	0	0	0
RSV474	0	0	0	0	0	0	0	0	0	0	0	0	0	0	0	0	0	0	0	0	0	123	0	0	0	0	0	0	534	0	0	0	0	0	0	0	0	0	0	0	0	0	0	0	0	0	0	0	0
RSV475	0	0	0	0	0	0	0	0	0	0	0	0	0	0	0	0	0	0	0	0	0	0	34	207	0	0	0	0	0	0	0	0	0	0	0	0	205	0	0	0	0	0	0	0	208	0	0	0	0
RSV476	0	0	0	0	0	0	0	0	0	0	0	0	0	0	0	0	0	0	0	0	0	0	91	560	0	0	0	0	0	0	0	0	0	0	0	0	0	0	0	0	0	0	0	0	0	0	0	0	0
RSV477	0	0	0	0	0	0	0	0	0	0	0	0	0	0	0	0	0	0	0	0	0	0	0	0	0	0	0	0	0	0	90	558	0	0	0	0	0	0	0	0	0	0	0	0	0	0	0	0	0
RSV478	0	0	0	0	0	0	0	0	0	0	0	0	0	0	0	0	0	0	0	0	0	0	0	0	0	0	0	0	0	0	0	0	0	0	0	0	0	0	0	0	0	0	0	0	436	208	0	0	0
RSV479	0	0	0	0	0	0	0	0	0	0	0	0	0	0	0	0	0	0	0	0	0	0	0	0	0	0	0	0	0	0	0	0	83	43	0	0	0	0	0	0	0	0	0	0	325	166	26	0	0
RSV480	0	0	36	606	0	0	0	0	0	0	0	0	0	0	0	0	0	0	0	0	0	0	0	0	0	0	0	0	0	0	0	0	0	0	0	0	0	0	0	0	0	0	0	0	0	0	0	0	0
RSV481	0	0	0	0	0	0	0	0	0	0	0	0	0	0	0	0	0	0	0	0	0	0	0	155	0	0	0	0	0	0	44	443	0	0	0	0	0	0	0	0	0	0	0	0	0	0	0	0	0
RSV482	0	0	0	0	0	0	0	0	0	0	48	0	0	0	0	0	0	0	0	0	0	0	0	0	0	0	0	0	0	0	0	588	0	0	0	0	0	0	0	0	0	0	0	0	0	0	0	0	0
RSV483	0	0	0	0	0	0	0	0	0	0	0	0	0	0	0	0	0	0	0	0	67	0	0	0	80	488	0	0	0	0	0	0	0	0	0	0	0	0	0	0	0	0	0	0	0	0	0	0	0
RSV484	0	0	0	0	0	0	0	0	0	0	106	0	57	0	0	0	0	0	0	0	0	0	0	342	0	0	0	0	0	0	0	129	0	0	0	0	0	0	0	0	0	0	0	0	0	0	0	0	0
RSV485	0	0	0	0	61	212	0	0	0	0	0	0	0	0	0	0	0	0	0	0	0	0	148	208	0	0	0	0	0	0	0	0	0	0	0	0	0	0	0	0	0	0	0	0	0	0	0	0	0
RSV486	0	0	0	0	0	0	0	0	0	0	0	0	20	0	0	0	0	0	0	0	0	0	0	0	0	0	0	0	0	0	0	36	0	0	0	573	0	0	0	0	0	0	0	0	0	0	0	0	0
RSV487	0	0	37	47	0	0	0	0	0	0	0	0	0	0	0	0	0	0	0	0	0	196	0	0	0	35	0	0	34	55	0	0	0	0	0	0	0	0	0	28	78	0	0	0	0	78	0	0	0
RSV488	0	0	0	0	172	131	0	0	0	0	0	0	0	0	0	0	0	0	0	0	0	0	0	0	0	0	0	0	0	0	0	0	0	0	0	0	0	0	0	0	0	0	0	0	25	297	0	0	0
RSV489	0	0	0	0	0	0	0	0	0	0	0	0	0	0	0	0	0	0	0	0	0	0	0	0	0	0	0	0	0	0	0	0	0	0	0	0	0	0	0	0	0	0	0	0	0	0	0	584	0
RSV490	0	0	0	38	0	0	0	0	0	0	0	0	0	0	0	0	0	0	0	0	0	0	0	0	0	25	0	0	0	0	0	0	0	0	0	0	0	0	75	185	0	0	0	0	278	19	0	0	0
RSV491	0	0	0	0	0	0	0	0	0	0	0	0	0	0	0	0	0	0	0	0	0	0	0	0	0	0	0	0	0	0	0	0	299	318	0	0	0	0	0	0	0	0	0	0	0	0	0	0	0
RSV492	0	0	0	0	0	0	0	0	0	0	0	0	0	0	0	0	0	0	0	0	0	0	0	0	0	0	0	0	0	0	0	0	0	0	0	0	0	0	0	0	0	0	0	0	464	152	0	0	0
RSV493	0	0	0	0	0	0	0	0	0	0	0	0	0	0	0	0	0	0	0	0	0	0	0	352	0	0	0	0	0	0	0	0	49	0	0	0	0	0	0	0	0	0	0	0	212	0	0	0	0
RSV494	0	0	0	0	0	0	0	0	0	0	0	0	490	114	0	0	0	0	0	0	0	0	0	0	0	0	0	0	0	0	0	0	0	0	0	0	0	0	0	0	0	0	0	0	0	0	0	0	0
RSV495	0	0	0	0	0	0	0	0	0	0	0	0	0	0	0	0	0	0	0	0	0	48	0	0	0	0	0	0	555	0	0	0	0	0	0	0	0	0	0	0	0	0	0	0	0	0	0	0	0
RSV496	0	0	0	0	0	0	0	0	0	0	0	0	0	0	31	570	0	0	0	0	0	0	0	0	0	0	0	0	0	0	0	0	0	0	0	0	0	0	0	0	0	0	0	0	0	0	0	0	0
RSV497	0	0	78	145	0	0	0	0	0	0	0	0	0	0	0	0	0	0	0	0	0	0	0	210	0	0	0	0	0	0	0	0	0	0	0	123	0	0	0	0	0	0	0	0	42	0	0	0	0
RSV498	0	0	0	35	0	0	0	0	0	0	0	0	0	0	0	0	0	0	0	0	0	0	0	53	0	0	0	59	0	0	0	0	0	0	0	0	0	0	27	0	0	107	0	0	0	0	0	0	0
RSV499	0	0	0	0	0	0	0	0	0	0	0	0	0	0	0	0	0	0	0	534	0	0	0	0	0	0	0	0	0	0	0	0	0	0	0	0	0	0	61	0	0	0	0	0	0	0	0	0	0
RSV500	0	0	0	0	0	0	0	0	0	0	0	0	0	0	0	0	0	0	0	0	0	0	0	0	0	0	0	0	0	0	0	0	0	0	0	0	0	0	0	0	0	0	0	0	289	299	0	0	0
RSV501	53	0	0	0	0	0	0	0	0	0	0	0	0	0	0	0	0	0	0	0	0	0	0	51	0	0	0	0	0	0	0	0	105	259	0	61	0	0	0	0	0	0	0	34	19	0	0	0	0
RSV502	0	0	0	0	0	0	0	0	0	0	0	0	0	0	0	0	0	0	0	0	0	0	0	81	0	0	45	0	0	0	32	419	0	0	0	0	0	0	0	0	0	0	0	0	0	0	0	0	0
RSV503	0	0	0	0	0	0	0	0	0	0	0	0	0	0	0	0	0	0	0	0	0	0	0	0	0	0	0	0	0	0	82	495	0	0	0	0	0	0	0	0	0	0	0	0	0	0	0	0	0
RSV504	0	0	0	0	0	0	0	0	0	0	0	0	17	0	0	0	0	0	0	0	0	0	0	0	0	0	0	0	0	0	0	0	0	0	374	0	0	0	0	0	0	0	0	0	95	88	0	0	0
RSV505	0	0	87	121	0	0	0	0	0	0	0	0	0	0	0	0	63	21	31	18	0	0	0	19	0	0	0	0	0	0	0	0	0	0	0	0	0	0	33	0	110	0	32	0	0	0	0	0	30
RSV506	0	0	0	0	0	0	0	0	0	0	0	0	0	0	74	0	0	0	0	0	0	0	0	0	0	0	192	0	0	0	45	224	0	0	0	0	0	0	0	0	0	0	0	0	30	0	0	0	0
RSV507	0	0	29	0	0	0	0	0	0	0	0	0	0	0	0	0	0	0	0	0	0	0	0	386	0	0	0	0	0	0	0	0	0	0	0	0	0	0	0	0	0	0	0	0	26	0	37	80	0
RSV508	417	140	0	0	0	0	0	0	0	0	0	0	0	0	0	0	0	0	0	0	0	0	0	0	0	0	0	0	0	0	0	0	0	0	0	0	0	0	0	0	0	0	0	0	0	0	0	0	0
RSV509	0	0	0	0	0	0	0	0	0	0	0	0	139	43	0	0	0	0	0	0	0	0	0	0	0	0	0	0	0	0	0	0	0	0	0	0	0	0	373	0	0	0	0	0	0	0	0	0	0
RSV510	0	0	0	0	0	0	0	0	0	0	0	0	0	0	0	0	0	0	0	0	0	0	0	0	0	0	0	0	0	0	417	134	0	0	0	0	0	0	0	0	0	0	0	0	0	0	0	0	0
RSV511	0	0	0	0	0	0	0	0	0	0	0	0	0	0	0	0	0	0	0	0	0	0	0	0	0	0	0	0	0	0	43	504	0	0	0	0	0	0	0	0	0	0	0	0	0	0	0	0	0
RSV512	0	0	0	0	0	0	0	0	0	0	0	0	0	0	0	0	0	0	0	0	0	0	0	0	0	0	0	0	127	418	0	0	0	0	0	0	0	0	0	0	0	0	0	0	0	0	0	0	0
RSV513	0	0	0	0	0	0	0	0	0	0	0	0	0	0	0	0	0	0	0	0	0	0	0	0	0	0	0	0	0	0	0	0	0	0	31	366	0	0	0	0	0	0	0	0	105	43	0	0	0
RSV514	0	0	0	0	0	0	0	90	0	0	0	0	0	0	0	0	0	0	0	0	0	366	0	0	0	0	0	0	88	0	0	0	0	0	0	0	0	0	0	0	0	0	0	0	0	0	0	0	0
RSV515	21	44	0	0	0	0	0	0	0	0	0	0	0	0	0	0	0	0	0	0	0	0	0	0	0	0	0	0	0	0	0	0	0	0	0	0	0	0	0	257	0	0	0	0	0	218	0	0	0
RSV516	0	0	0	0	0	0	0	0	0	0	0	0	0	0	0	0	0	0	0	0	0	0	0	0	0	0	0	0	0	0	55	0	0	0	0	0	0	0	0	0	0	0	0	0	484	0	0	0	0
RSV517	0	0	0	0	0	0	0	0	0	0	0	0	0	0	0	0	0	0	0	0	0	0	0	0	0	0	0	27	0	481	0	0	26	0	0	0	0	0	0	0	0	0	0	0	0	0	0	0	0
RSV518	0	0	0	0	0	0	0	0	0	0	0	0	0	0	0	0	0	0	0	0	0	0	0	0	0	0	0	0	0	0	62	469	0	0	0	0	0	0	0	0	0	0	0	0	0	0	0	0	0
RSV519	0	0	0	0	0	0	0	0	0	0	0	0	0	0	37	157	0	0	0	53	0	0	0	43	0	71	0	41	0	0	0	0	0	0	0	0	0	0	21	0	62	0	0	0	38	0	0	0	0
RSV520	0	0	0	0	0	0	0	0	0	0	0	0	0	0	0	0	0	0	0	0	0	0	0	0	0	0	401	98	0	0	0	0	0	0	21	0	0	0	0	0	0	0	0	0	0	0	0	0	0
RSV521	0	0	0	0	0	0	43	476	0	0	0	0	0	0	0	0	0	0	0	0	0	0	0	0	0	0	0	0	0	0	0	0	0	0	0	0	0	0	0	0	0	0	0	0	0	0	0	0	0
RSV522	0	0	0	0	0	0	0	0	0	0	0	0	0	0	0	0	0	0	0	0	0	0	0	0	0	0	0	0	0	0	0	0	0	194	0	324	0	0	0	0	0	0	0	0	0	0	0	0	0
RSV523	0	0	0	0	104	42	0	0	0	0	0	0	0	0	0	0	0	0	0	0	0	0	0	114	0	0	0	0	0	0	0	0	0	0	0	0	0	0	250	0	0	0	0	0	0	0	0	0	0
RSV524	0	0	0	0	0	0	0	0	0	0	0	0	0	0	0	0	0	0	0	0	0	0	0	0	0	0	0	0	0	0	0	0	0	0	0	0	0	0	0	0	142	199	0	0	0	0	0	168	0
RSV525	0	0	0	0	0	0	30	39	0	0	0	0	0	0	0	0	0	0	151	18	0	0	0	94	0	0	0	0	0	0	0	0	0	0	0	0	0	0	0	0	123	0	0	0	0	0	0	52	0
RSV526	0	0	0	0	0	0	0	0	0	0	0	0	0	0	0	0	0	0	0	0	0	0	0	225	0	0	0	0	0	0	0	0	0	0	0	71	0	0	0	0	0	0	0	0	112	97	0	0	0
RSV527	0	0	0	0	0	0	0	0	0	0	0	0	329	169	0	0	0	0	0	0	0	0	0	0	0	0	0	0	0	0	0	0	0	0	0	0	0	0	0	0	0	0	0	0	0	0	0	0	0
RSV528	0	0	60	0	104	160	0	0	0	0	0	0	0	0	0	0	0	0	0	0	0	0	0	0	0	0	0	52	0	0	0	0	0	0	0	0	0	0	0	0	0	0	0	0	0	0	0	0	40
RSV529	0	0	0	0	92	104	0	0	0	0	0	0	0	0	0	0	0	0	118	28	0	0	0	0	0	0	0	0	0	0	0	0	0	0	0	0	0	0	84	0	0	0	0	0	0	0	0	65	0
RSV530	0	0	0	0	141	40	0	0	0	0	0	0	0	0	0	0	0	0	0	0	0	0	0	0	85	148	0	0	0	0	0	0	0	0	0	72	0	0	0	0	0	0	0	0	0	0	0	0	0
RSV531	0	0	0	0	0	0	0	0	0	0	0	0	0	0	0	0	0	0	0	0	0	0	0	0	0	0	0	0	0	0	0	0	0	0	0	0	0	0	162	92	0	0	0	0	0	0	94	136	0
RSV532	0	0	0	0	0	0	0	0	0	0	187	0	0	0	0	0	0	0	0	0	0	0	0	0	0	0	0	0	0	0	176	0	0	0	43	77	0	0	0	0	0	0	0	0	0	0	0	0	0
RSV533	0	0	0	0	0	0	0	0	0	0	0	0	289	190	0	0	0	0	0	0	0	0	0	0	0	0	0	0	0	0	0	0	0	0	0	0	0	0	0	0	0	0	0	0	0	0	0	0	0
RSV534	0	0	0	62	0	105	0	0	0	0	0	0	0	0	0	0	0	0	0	0	0	0	0	108	0	0	0	0	0	0	0	0	0	0	0	89	0	0	0	0	17	36	0	0	40	21	0	0	0
RSV535	0	0	0	0	0	0	0	0	0	0	0	0	0	0	0	61	0	0	0	0	0	0	0	0	0	0	0	0	0	0	0	0	0	0	0	0	0	0	393	24	0	0	0	0	0	0	0	0	0
RSV536	0	0	0	0	0	0	0	0	0	0	0	0	0	0	0	0	0	0	0	0	0	0	0	0	0	0	0	0	0	0	0	0	0	0	0	0	0	0	0	0	0	0	0	0	83	41	141	209	0
RSV537	0	0	0	0	0	0	0	0	0	0	0	0	0	0	0	0	0	0	0	0	0	47	0	0	0	0	0	0	426	0	0	0	0	0	0	0	0	0	0	0	0	0	0	0	0	0	0	0	0
RSV538	0	0	0	0	0	0	0	0	0	0	0	0	0	0	0	0	0	0	0	0	0	434	0	0	0	0	0	0	38	0	0	0	0	0	0	0	0	0	0	0	0	0	0	0	0	0	0	0	0
RSV539	0	0	0	0	0	0	0	0	0	0	0	0	0	0	0	0	0	0	0	0	0	0	0	0	0	0	0	0	0	0	0	0	0	0	0	0	94	374	0	0	0	0	0	0	0	0	0	0	0
RSV540	332	135	0	0	0	0	0	0	0	0	0	0	0	0	0	0	0	0	0	0	0	0	0	0	0	0	0	0	0	0	0	0	0	0	0	0	0	0	0	0	0	0	0	0	0	0	0	0	0
RSV541	0	0	0	0	0	0	0	0	0	0	0	0	0	0	0	0	0	0	0	0	0	0	0	0	0	0	160	0	0	0	133	173	0	0	0	0	0	0	0	0	0	0	0	0	0	0	0	0	0
RSV542	0	0	0	0	0	0	0	0	0	0	0	0	0	0	0	0	0	0	0	0	0	0	0	465	0	0	0	0	0	0	0	0	0	0	0	0	0	0	0	0	0	0	0	0	0	0	0	0	0
RSV543	0	0	0	0	0	0	0	0	0	0	0	0	0	0	0	0	0	0	0	0	0	0	0	0	0	0	43	0	0	0	0	0	0	0	0	0	0	0	0	0	0	0	282	40	100	0	0	0	0
RSV544	0	0	0	0	0	0	0	0	0	0	0	0	0	0	0	0	0	0	0	0	0	170	0	0	0	0	0	0	289	0	0	0	0	0	0	0	0	0	0	0	0	0	0	0	0	0	0	0	0
RSV545	0	0	0	0	0	0	0	0	0	0	0	0	0	0	0	0	0	0	0	0	0	0	0	0	0	0	0	0	0	0	242	0	0	0	0	0	0	0	213	0	0	0	0	0	0	0	0	0	0
RSV546	0	0	0	0	0	0	0	0	0	0	0	0	0	0	0	0	0	0	0	0	0	0	0	0	0	0	0	0	0	0	32	418	0	0	0	0	0	0	0	0	0	0	0	0	0	0	0	0	0
RSV547	0	0	0	0	0	0	0	0	0	0	0	0	0	0	0	0	0	0	0	0	0	0	0	0	0	0	0	0	0	0	0	0	0	0	315	135	0	0	0	0	0	0	0	0	0	0	0	0	0
RSV548	0	0	0	0	0	0	0	0	0	0	0	0	0	0	0	0	0	0	0	0	0	0	0	0	0	0	0	0	0	0	0	0	0	0	0	0	0	0	0	0	60	367	0	0	0	0	0	23	0
RSV549	0	0	0	0	0	0	0	0	0	0	0	0	0	0	0	0	0	0	0	0	0	177	0	0	0	0	0	0	268	0	0	0	0	0	0	0	0	0	0	0	0	0	0	0	0	0	0	0	0
RSV550	0	0	0	0	0	0	0	0	0	0	0	0	0	0	0	0	0	0	0	0	0	0	0	0	0	0	0	0	0	0	0	0	0	0	0	0	0	0	0	0	0	0	0	0	0	0	0	445	0
RSV551	0	0	0	0	0	0	0	0	0	0	0	0	0	0	0	0	0	0	0	0	0	119	0	0	0	0	0	0	324	0	0	0	0	0	0	0	0	0	0	0	0	0	0	0	0	0	0	0	0
RSV552	0	0	0	0	0	0	0	0	0	0	0	0	0	0	0	0	0	0	0	0	0	0	0	0	286	138	0	0	0	0	0	0	0	0	0	0	0	0	0	0	0	0	0	0	0	0	0	0	0
RSV553	0	0	0	0	0	0	0	0	0	0	0	0	0	0	0	0	0	0	0	0	0	0	0	0	0	0	0	0	0	0	0	0	258	161	0	0	0	0	0	0	0	0	0	0	0	0	0	0	0
RSV554	0	0	0	0	0	0	0	0	0	0	0	0	0	0	0	0	0	0	0	0	0	0	0	0	0	0	0	0	0	0	0	0	0	0	0	0	0	0	0	0	0	0	233	107	0	0	0	79	0
RSV555	0	0	0	0	0	0	0	0	0	0	0	0	0	0	0	0	0	0	0	0	0	0	0	50	0	0	0	0	0	0	0	0	0	0	0	0	0	0	26	44	40	165	0	0	0	93	0	0	0
RSV556	0	0	0	0	0	0	0	0	0	0	0	0	0	0	0	0	0	0	0	0	0	0	0	0	0	0	0	0	0	0	0	0	113	304	0	0	0	0	0	0	0	0	0	0	0	0	0	0	0
RSV557	0	0	0	0	0	0	0	0	0	0	0	0	0	0	0	0	0	0	0	0	0	336	0	0	0	0	0	0	70	0	0	0	0	0	0	0	0	0	0	0	0	0	0	0	0	0	0	0	0
RSV558	0	0	0	0	0	0	0	0	0	0	0	0	78	0	48	53	0	0	0	0	0	0	0	0	0	0	0	0	0	0	0	0	0	0	0	0	0	0	0	0	0	0	0	0	0	0	0	156	0
RSV559	0	0	0	0	0	0	0	0	0	0	0	0	0	0	0	0	0	0	0	0	0	0	0	0	0	0	0	0	0	0	0	0	0	0	0	0	0	0	0	0	0	0	28	37	235	103	0	0	0
RSV560	0	0	0	0	0	0	0	0	0	0	0	0	0	0	0	29	0	0	0	0	0	0	0	23	41	0	0	0	0	0	0	0	0	98	0	0	0	0	0	0	0	0	39	39	0	0	0	133	0
RSV561	0	0	0	0	0	0	0	0	0	0	0	0	0	0	0	0	0	0	0	0	0	0	37	357	0	0	0	0	0	0	0	0	0	0	0	0	0	0	0	0	0	0	0	0	0	0	0	0	0
RSV562	0	0	0	0	0	0	0	0	25	0	0	0	60	35	0	0	0	0	0	0	0	0	0	0	0	0	0	0	0	0	0	0	97	35	27	0	0	0	0	0	0	0	0	0	18	96	0	0	0
RSV563	0	0	29	362	0	0	0	0	0	0	0	0	0	0	0	0	0	0	0	0	0	0	0	0	0	0	0	0	0	0	0	0	0	0	0	0	0	0	0	0	0	0	0	0	0	0	0	0	0
RSV564	0	0	0	0	0	0	0	0	0	0	0	0	0	0	124	0	0	0	0	0	0	0	0	0	0	0	0	0	0	0	0	59	0	0	0	0	0	0	0	0	0	0	0	67	0	82	59	0	0
RSV565	202	186	0	0	0	0	0	0	0	0	0	0	0	0	0	0	0	0	0	0	0	0	0	0	0	0	0	0	0	0	0	0	0	0	0	0	0	0	0	0	0	0	0	0	0	0	0	0	0
RSV566	0	0	0	0	0	0	0	0	0	0	0	0	0	0	0	0	0	0	0	0	0	0	0	0	51	334	0	0	0	0	0	0	0	0	0	0	0	0	0	0	0	0	0	0	0	0	0	0	0
RSV567	0	0	0	0	0	0	0	0	0	0	0	0	0	0	0	0	0	0	0	0	0	0	0	0	0	0	0	0	0	0	0	0	0	0	0	0	0	0	0	0	0	0	0	0	0	0	241	136	0
RSV568	0	0	0	0	51	45	0	0	0	0	0	0	0	0	0	0	0	0	0	0	43	0	0	203	0	0	0	0	0	0	0	0	0	0	0	0	0	0	0	0	0	0	0	0	0	0	32	0	0
RSV569	0	0	0	0	0	0	0	0	0	0	0	0	0	0	0	0	0	0	0	0	0	0	0	270	0	0	0	0	0	0	0	0	0	0	0	0	0	0	0	0	0	0	0	0	36	67	0	0	0
RSV570	0	0	0	0	0	0	0	0	0	0	0	0	237	37	0	0	0	0	0	0	0	0	0	0	0	0	0	0	0	0	0	0	0	0	0	0	0	0	0	0	0	0	71	26	0	0	0	0	0
RSV571	0	0	0	0	0	0	0	0	0	0	0	0	274	96	0	0	0	0	0	0	0	0	0	0	0	0	0	0	0	0	0	0	0	0	0	0	0	0	0	0	0	0	0	0	0	0	0	0	0
RSV572	0	0	0	0	0	0	0	89	0	0	0	0	0	0	0	0	0	0	0	0	0	200	0	0	0	0	0	0	80	0	0	0	0	0	0	0	0	0	0	0	0	0	0	0	0	0	0	0	0
RSV573	0	0	0	0	0	0	0	0	0	0	0	0	0	0	0	0	0	0	0	0	0	0	0	0	0	0	0	0	0	0	0	0	159	210	0	0	0	0	0	0	0	0	0	0	0	0	0	0	0
RSV574	0	0	0	0	0	0	33	332	0	0	0	0	0	0	0	0	0	0	0	0	0	0	0	0	0	0	0	0	0	0	0	0	0	0	0	0	0	0	0	0	0	0	0	0	0	0	0	0	0
RSV575	0	0	0	0	0	0	0	32	0	0	0	0	0	0	0	0	0	0	0	0	0	228	0	0	0	0	0	0	99	0	0	0	0	0	0	0	0	0	0	0	0	0	0	0	0	0	0	0	0
RSV576	0	0	0	0	0	0	0	0	0	0	0	0	0	0	0	0	0	0	0	0	0	289	0	0	0	0	0	0	69	0	0	0	0	0	0	0	0	0	0	0	0	0	0	0	0	0	0	0	0
RSV577	0	0	0	0	0	0	0	0	0	0	0	0	0	0	0	0	0	0	0	0	0	0	0	355	0	0	0	0	0	0	0	0	0	0	0	0	0	0	0	0	0	0	0	0	0	0	0	0	0
RSV578	0	0	0	0	0	0	0	97	0	0	0	0	0	0	0	0	0	0	0	0	0	255	0	0	0	0	0	0	0	0	0	0	0	0	0	0	0	0	0	0	0	0	0	0	0	0	0	0	0
RSV579	0	0	0	0	0	0	0	0	0	0	0	0	0	0	0	0	0	0	0	0	0	0	0	0	0	0	0	0	173	178	0	0	0	0	0	0	0	0	0	0	0	0	0	0	0	0	0	0	0
RSV580	0	0	0	52	0	0	0	0	0	0	0	0	0	0	0	0	0	0	0	0	0	0	0	0	0	0	0	84	0	0	0	0	0	0	0	0	0	0	214	0	0	0	0	0	0	0	0	0	0
RSV581	0	0	0	0	0	0	47	303	0	0	0	0	0	0	0	0	0	0	0	0	0	0	0	0	0	0	0	0	0	0	0	0	0	0	0	0	0	0	0	0	0	0	0	0	0	0	0	0	0
RSV582	0	0	0	0	0	0	0	0	0	0	0	0	0	0	0	0	0	0	0	0	0	0	0	82	0	0	0	59	0	0	0	0	0	0	0	23	0	25	117	0	0	44	0	0	0	0	0	0	0
RSV583	0	0	0	40	0	149	0	0	0	0	0	0	0	0	0	0	0	0	0	0	0	0	0	0	0	0	0	120	0	0	0	0	0	0	0	0	0	0	0	0	34	0	0	0	0	0	0	0	0
RSV584	51	0	0	0	0	0	0	0	0	0	0	0	0	0	0	0	0	0	0	0	53	0	0	0	0	0	0	0	0	0	0	0	22	89	0	0	0	0	77	0	49	0	0	0	0	0	0	0	0
RSV585	0	0	0	0	0	0	0	0	0	0	0	58	0	0	0	0	0	0	0	0	0	0	0	0	0	0	21	0	0	33	0	0	0	0	0	0	0	0	0	0	0	0	0	0	170	59	0	0	0
RSV586	0	0	0	0	0	0	0	0	0	0	0	0	0	0	0	0	0	0	0	0	0	132	0	0	0	0	0	0	209	0	0	0	0	0	0	0	0	0	0	0	0	0	0	0	0	0	0	0	0
RSV587	0	0	0	0	0	0	51	58	0	0	126	0	0	0	0	83	0	0	0	0	0	0	0	0	0	0	0	0	0	0	0	0	0	0	0	0	0	0	0	0	0	0	0	0	0	22	0	0	0
RSV588	0	0	0	0	263	73	0	0	0	0	0	0	0	0	0	0	0	0	0	0	0	0	0	0	0	0	0	0	0	0	0	0	0	0	0	0	0	0	0	0	0	0	0	0	0	0	0	0	0
RSV589	0	0	0	0	0	36	0	0	0	0	0	0	0	0	0	0	0	0	0	0	0	0	0	0	0	0	0	0	0	0	0	0	0	0	0	0	0	0	43	0	0	0	0	0	0	0	0	0	0
RSV590	0	0	0	0	0	0	0	0	0	0	0	0	0	0	0	0	0	0	0	0	0	0	0	0	0	0	113	0	0	0	0	0	0	0	0	0	0	0	0	0	0	0	160	60	0	0	0	0	0
RSV591	0	33	0	32	0	72	0	0	0	0	0	0	0	0	0	0	0	0	0	0	0	0	0	0	0	0	0	84	0	0	0	0	0	0	0	0	0	0	31	0	0	79	0	0	0	0	0	0	0
RSV592	35	0	0	0	0	0	0	0	0	0	0	0	42	0	0	0	20	0	0	0	0	0	0	0	34	0	0	0	0	0	0	122	0	0	40	0	0	0	0	0	0	0	36	0	0	0	0	0	0
RSV593	0	0	0	0	27	65	0	0	0	0	0	0	0	0	0	0	0	0	0	0	0	0	0	0	0	0	0	0	0	0	0	0	44	189	0	0	0	0	0	0	0	0	0	0	0	0	0	0	0
RSV594	0	0	0	0	0	0	0	0	0	0	0	0	0	0	0	0	0	0	0	0	0	0	0	0	0	0	0	0	0	0	41	278	0	0	0	0	0	0	0	0	0	0	0	0	0	0	0	0	0
RSV595	0	0	0	0	0	0	0	0	0	0	0	0	0	0	0	0	0	0	0	0	0	0	0	0	0	0	0	0	0	0	0	0	0	0	0	0	0	0	0	0	0	0	0	0	150	169	0	0	0
RSV596	0	0	0	0	0	0	0	0	0	0	0	0	72	0	0	0	0	0	0	0	0	0	0	0	0	0	0	0	0	0	0	0	0	0	0	0	0	0	0	0	0	0	0	0	0	0	0	244	0
RSV597	0	0	0	0	0	0	0	0	0	0	0	0	0	0	0	0	0	0	0	57	0	0	0	0	0	0	0	0	0	0	0	64	0	0	0	0	0	0	37	0	0	0	0	0	155	0	0	0	0
RSV598	0	0	0	0	0	0	0	0	0	0	0	0	31	28	32	0	0	0	0	0	35	0	0	0	0	0	68	0	0	0	51	66	0	0	0	0	0	0	0	0	0	0	0	0	0	0	0	0	0
RSV599	0	0	0	0	0	0	0	0	0	0	0	0	0	0	0	0	0	0	0	0	0	0	0	0	0	0	0	0	0	0	0	0	0	0	0	0	0	0	0	0	0	0	0	0	74	236	0	0	0
RSV600	0	0	86	32	0	0	0	0	0	0	0	0	0	0	0	0	0	0	0	0	0	0	0	0	0	0	0	119	0	0	0	0	0	0	0	0	0	0	0	0	0	0	41	31	0	0	0	0	0
RSV601	0	0	0	0	0	0	0	0	0	0	0	0	0	0	0	0	0	0	0	0	0	0	0	46	0	0	0	0	0	0	0	0	0	0	0	0	0	0	0	0	263	0	0	0	0	0	0	0	0
RSV602	0	0	0	0	0	0	0	0	0	0	0	0	0	0	0	0	0	0	0	0	0	0	0	0	0	0	0	0	0	0	0	0	0	0	0	0	0	0	0	0	0	0	0	0	0	105	0	0	30
RSV603	0	0	0	0	0	96	0	0	0	0	0	0	0	0	0	0	0	0	0	0	0	0	0	52	0	0	0	0	0	0	0	0	23	0	0	0	0	0	99	0	0	0	0	0	0	0	29	0	0
RSV604	0	0	0	0	0	0	0	0	0	0	0	0	0	0	0	0	0	0	0	0	0	0	0	0	0	0	0	0	0	0	91	0	0	0	0	0	0	0	0	0	0	0	0	0	0	0	207	0	0
RSV605	0	0	0	0	0	0	0	0	0	0	0	0	0	0	0	0	0	0	0	0	0	0	0	0	0	0	0	0	0	0	0	0	0	0	0	0	0	0	0	54	0	0	0	0	132	62	0	0	47
RSV606	0	0	0	0	0	114	0	0	58	55	0	0	0	0	0	0	0	0	0	0	0	0	0	67	0	0	0	0	0	0	0	0	0	0	0	0	0	0	0	0	0	0	0	0	0	0	0	0	0
RSV607	0	0	0	62	0	109	0	0	0	0	0	0	0	0	0	122	0	0	0	0	0	0	0	0	0	0	0	0	0	0	0	0	0	0	0	0	0	0	0	0	0	0	0	0	0	0	0	0	0
RSV608	0	0	0	0	0	0	0	0	0	0	0	0	0	0	0	0	0	0	0	0	265	0	0	0	0	0	0	0	0	0	0	0	0	0	0	0	0	0	0	0	0	0	27	0	0	0	0	0	0
RSV609	0	0	0	0	0	0	36	254	0	0	0	0	0	0	0	0	0	0	0	0	0	0	0	0	0	0	0	0	0	0	0	0	0	0	0	0	0	0	0	0	0	0	0	0	0	0	0	0	0
RSV610	0	0	0	0	0	0	0	0	0	0	0	0	241	49	0	0	0	0	0	0	0	0	0	0	0	0	0	0	0	0	0	0	0	0	0	0	0	0	0	0	0	0	0	0	0	0	0	0	0
RSV611	0	0	0	0	0	0	0	0	0	0	0	0	0	0	0	0	0	0	0	0	286	0	0	0	0	0	0	0	0	0	0	0	0	0	0	0	0	0	0	0	0	0	0	0	0	0	0	0	0
RSV612	0	0	0	0	0	0	0	0	0	0	0	0	0	0	0	0	0	0	0	0	0	0	0	0	0	0	0	0	0	0	64	222	0	0	0	0	0	0	0	0	0	0	0	0	0	0	0	0	0
RSV613	0	0	0	0	0	0	0	0	0	0	0	0	0	0	0	0	0	0	0	0	285	0	0	0	0	0	0	0	0	0	0	0	0	0	0	0	0	0	0	0	0	0	0	0	0	0	0	0	0
RSV614	0	0	0	0	0	0	0	0	0	0	0	0	0	0	0	0	0	0	0	0	0	0	0	0	192	84	0	0	0	0	0	0	0	0	0	0	0	0	0	0	0	0	0	0	0	0	0	0	0
RSV615	0	0	0	0	0	0	0	0	0	0	0	0	226	49	0	0	0	0	0	0	0	0	0	0	0	0	0	0	0	0	0	0	0	0	0	0	0	0	0	0	0	0	0	0	0	0	0	0	0
RSV616	0	0	0	0	0	0	0	0	0	0	0	0	0	0	0	0	0	0	0	0	0	0	0	142	0	0	0	0	0	0	0	0	0	0	0	132	0	0	0	0	0	0	0	0	0	0	0	0	0
RSV617	0	0	0	0	0	0	0	0	0	0	0	0	0	0	0	0	0	0	0	0	96	0	0	27	0	63	0	68	0	19	0	0	0	0	0	0	0	0	0	0	0	0	0	0	0	0	0	0	0
RSV618	0	0	0	0	0	0	0	0	0	0	0	0	0	0	0	0	0	0	0	0	0	0	0	0	0	0	0	0	0	0	89	183	0	0	0	0	0	0	0	0	0	0	0	0	0	0	0	0	0
RSV619	0	0	0	0	0	0	0	0	0	0	0	0	0	0	0	0	0	0	0	0	0	0	0	0	0	0	0	0	0	0	190	80	0	0	0	0	0	0	0	0	0	0	0	0	0	0	0	0	0
RSV620	0	0	0	0	0	0	0	0	0	0	0	0	0	0	0	0	0	0	0	0	0	0	0	0	0	0	0	0	0	0	44	64	0	54	0	107	0	0	0	0	0	0	0	0	0	0	0	0	0
RSV621	0	0	0	0	0	0	0	0	0	0	0	0	0	0	0	0	0	0	0	0	0	215	0	0	0	0	0	0	53	0	0	0	0	0	0	0	0	0	0	0	0	0	0	0	0	0	0	0	0
RSV622	0	0	0	0	0	0	0	0	0	0	0	0	0	0	0	0	0	0	0	0	0	0	0	66	0	0	89	0	0	0	48	62	0	0	0	0	0	0	0	0	0	0	0	0	0	0	0	0	0
RSV623	0	0	0	0	0	0	0	0	0	0	0	0	0	0	0	0	0	0	0	0	0	0	0	0	171	94	0	0	0	0	0	0	0	0	0	0	0	0	0	0	0	0	0	0	0	0	0	0	0
RSV624	0	0	0	0	0	0	0	0	0	0	0	0	0	0	0	0	0	0	0	0	0	0	0	0	0	0	0	0	0	0	0	0	0	0	0	0	0	0	133	132	0	0	0	0	0	0	0	0	0
RSV625	0	0	0	0	0	0	0	0	0	0	0	0	0	0	0	0	0	0	0	27	0	0	0	71	0	0	0	0	0	0	0	0	0	0	0	0	0	0	0	0	19	0	63	0	0	0	0	83	0
RSV626	0	0	0	0	55	195	0	0	0	0	0	0	0	0	0	0	0	0	0	0	0	0	0	0	0	0	0	0	0	0	0	0	0	0	0	0	0	0	0	0	0	0	0	0	0	0	0	0	0
RSV627	0	0	0	0	0	0	0	0	0	0	0	0	0	0	0	0	0	0	0	0	0	0	0	0	0	0	104	0	0	0	36	92	16	0	0	0	0	0	0	0	0	0	0	0	0	0	0	0	0
RSV628	0	0	0	0	0	0	0	0	0	0	0	0	0	0	0	0	0	0	0	0	0	0	0	0	0	0	0	0	0	0	0	0	0	31	0	0	0	0	61	0	0	0	0	0	0	156	0	0	0
RSV629	0	0	0	0	0	0	0	0	0	0	0	0	0	0	0	0	0	0	0	0	0	0	0	0	0	0	0	0	0	0	34	73	0	0	0	0	0	0	0	0	0	0	0	0	0	0	139	0	0
RSV630	0	0	0	0	0	0	0	0	0	0	0	0	0	0	0	0	0	0	0	0	0	0	0	0	0	0	0	0	0	0	0	0	0	0	210	34	0	0	0	0	0	0	0	0	0	0	0	0	0
RSV631	0	0	0	0	0	0	0	0	0	0	0	0	0	0	0	0	0	0	0	0	0	0	0	0	0	0	0	0	0	0	0	0	0	0	0	0	0	0	0	0	0	0	0	0	0	0	243	0	0
RSV632	0	0	0	0	0	0	0	0	0	0	0	0	0	0	0	0	0	0	0	0	0	0	0	0	0	0	0	0	0	0	0	0	0	0	0	0	0	0	73	167	0	0	0	0	0	0	0	0	0
RSV633	0	0	0	0	0	0	0	0	0	0	0	0	0	0	0	0	0	0	177	59	0	0	0	0	0	0	0	0	0	0	0	0	0	0	0	0	0	0	0	0	0	0	0	0	0	0	0	0	0
RSV634	0	0	0	0	0	0	0	0	0	0	0	0	0	0	0	0	0	0	0	0	0	188	0	0	0	0	0	0	48	0	0	0	0	0	0	0	0	0	0	0	0	0	0	0	0	0	0	0	0
RSV635	0	0	0	67	0	0	0	0	0	0	0	0	0	0	0	0	0	0	0	0	0	0	0	78	0	0	0	0	0	0	0	0	0	0	0	0	0	0	0	0	0	0	0	0	0	0	0	0	0
RSV636	0	0	0	0	0	0	0	0	0	0	0	0	0	0	0	0	0	0	0	0	0	0	0	0	0	0	0	0	0	0	0	233	0	0	0	0	0	0	0	0	0	0	0	0	0	0	0	0	0
RSV637	0	0	0	0	0	0	0	0	0	0	0	0	0	0	0	0	0	0	0	0	0	0	0	0	0	0	0	0	0	0	0	0	55	178	0	0	0	0	0	0	0	0	0	0	0	0	0	0	0
RSV638	0	0	0	0	0	0	0	0	0	0	48	0	0	0	0	0	0	0	0	0	0	0	0	126	0	0	0	0	0	0	0	0	0	58	0	0	0	0	0	0	0	0	0	0	0	0	0	0	0
RSV639	0	0	0	0	0	0	0	0	0	0	0	0	0	0	0	0	0	0	0	0	0	0	0	0	0	0	0	0	0	0	0	0	0	0	0	0	0	0	0	72	0	0	0	0	160	0	0	0	0
RSV640	0	0	0	0	0	0	0	0	0	231	0	0	0	0	0	0	0	0	0	0	0	0	0	0	0	0	0	0	0	0	0	0	0	0	0	0	0	0	0	0	0	0	0	0	0	0	0	0	0
RSV641	0	0	0	0	0	0	0	0	0	0	0	0	0	0	100	0	0	0	0	0	0	0	0	0	0	0	131	0	0	0	0	0	0	0	0	0	0	0	0	0	0	0	0	0	0	0	0	0	0
RSV642	0	0	0	0	0	0	0	0	0	0	0	0	0	0	0	0	0	0	0	0	0	0	0	0	0	0	0	0	0	229	0	0	0	0	0	0	0	0	0	0	0	0	0	0	0	0	0	0	0
RSV643	0	0	0	0	0	0	0	0	0	0	0	0	0	0	0	0	0	0	0	0	0	0	0	0	0	0	0	0	0	0	92	0	0	0	42	40	0	0	0	0	0	0	0	0	54	0	0	0	0
RSV644	0	0	0	0	0	0	0	0	0	0	0	0	0	0	0	0	0	0	0	0	0	0	0	0	0	0	0	0	0	0	0	0	0	0	0	0	0	0	0	0	0	0	0	0	26	202	0	0	0
RSV645	0	0	0	0	0	0	0	0	0	0	0	0	0	0	36	0	0	0	0	0	0	0	0	0	0	20	0	0	0	0	0	0	0	0	0	0	0	0	0	0	0	29	0	0	141	0	0	0	0
RSV646	0	0	0	0	0	0	0	0	0	0	0	0	0	0	0	0	0	0	0	0	0	159	0	0	0	0	0	0	0	66	0	0	0	0	0	0	0	0	0	0	0	0	0	0	0	0	0	0	0
RSV647	0	0	0	0	0	0	0	0	0	0	0	0	0	0	0	0	0	0	0	0	0	0	73	21	0	0	0	0	0	0	0	0	0	0	0	0	0	0	0	0	130	0	0	0	0	0	0	0	0
RSV648	0	0	0	0	0	0	0	0	0	0	14	0	0	0	0	0	0	0	0	157	0	0	0	0	0	0	0	0	0	0	0	0	0	0	0	51	0	0	0	0	0	0	0	0	0	0	0	0	0
RSV649	0	0	0	0	157	46	0	0	0	0	0	0	0	0	0	0	0	0	0	0	0	0	0	0	0	18	0	0	0	0	0	0	0	0	0	0	0	0	0	0	0	0	0	0	0	0	0	0	0
RSV650	0	0	0	0	0	0	0	0	0	0	0	0	0	0	0	0	0	0	0	0	0	0	0	0	0	0	0	0	0	0	32	188	0	0	0	0	0	0	0	0	0	0	0	0	0	0	0	0	0
RSV651	0	0	0	0	0	0	0	66	0	0	0	0	0	0	0	0	0	0	0	0	0	113	0	0	0	0	0	0	40	0	0	0	0	0	0	0	0	0	0	0	0	0	0	0	0	0	0	0	0
RSV652	0	0	0	0	0	0	0	0	0	0	0	0	0	0	0	0	0	0	0	0	0	218	0	0	0	0	0	0	0	0	0	0	0	0	0	0	0	0	0	0	0	0	0	0	0	0	0	0	0
RSV653	0	0	0	0	0	0	29	186	0	0	0	0	0	0	0	0	0	0	0	0	0	0	0	0	0	0	0	0	0	0	0	0	0	0	0	0	0	0	0	0	0	0	0	0	0	0	0	0	0
RSV654	0	0	0	0	0	0	0	0	0	0	0	0	0	0	0	0	0	0	0	0	0	0	0	0	0	0	0	0	0	0	28	187	0	0	0	0	0	0	0	0	0	0	0	0	0	0	0	0	0
RSV655	0	0	0	0	0	0	0	0	0	0	0	0	0	0	0	0	0	0	0	0	0	0	0	0	0	0	0	0	0	0	0	0	167	47	0	0	0	0	0	0	0	0	0	0	0	0	0	0	0
RSV656	0	0	0	0	0	0	0	0	0	0	0	0	0	0	0	0	0	0	0	0	0	0	0	0	0	0	180	0	0	0	33	0	0	0	0	0	0	0	0	0	0	0	0	0	0	0	0	0	0
RSV657	0	0	0	0	0	0	0	0	0	0	0	0	0	0	0	0	0	0	0	0	0	0	0	212	0	0	0	0	0	0	0	0	0	0	0	0	0	0	0	0	0	0	0	0	0	0	0	0	0
RSV658	0	0	0	0	0	0	0	0	0	0	0	0	0	0	0	0	0	0	0	0	0	0	0	0	0	0	0	0	0	0	0	0	0	0	124	88	0	0	0	0	0	0	0	0	0	0	0	0	0
RSV659	0	0	0	0	0	0	0	0	0	0	0	0	0	0	0	0	0	0	0	0	0	0	0	0	0	0	0	0	0	0	0	0	0	0	0	0	0	0	0	0	0	0	0	0	107	103	0	0	0
RSV660	0	0	0	0	0	0	0	0	0	0	0	0	32	0	0	0	0	0	0	0	0	176	0	0	0	0	0	0	0	0	0	0	0	0	0	0	0	0	0	0	0	0	0	0	0	0	0	0	0
RSV661	0	0	0	0	0	0	0	0	0	0	0	0	0	0	0	0	0	0	0	0	0	0	0	0	0	0	60	0	0	0	82	62	0	0	0	0	0	0	0	0	0	0	0	0	0	0	0	0	0
RSV662	0	0	0	0	0	0	0	0	0	0	0	0	0	0	0	0	0	0	0	0	0	0	0	0	0	0	0	0	0	0	35	166	0	0	0	0	0	0	0	0	0	0	0	0	0	0	0	0	0
RSV663	0	0	0	0	0	0	0	0	0	0	0	0	0	0	0	0	0	0	0	0	0	0	47	115	0	0	0	0	0	0	0	38	0	0	0	0	0	0	0	0	0	0	0	0	0	0	0	0	0
RSV664	0	0	0	0	0	0	0	0	0	0	0	0	79	119	0	0	0	0	0	0	0	0	0	0	0	0	0	0	0	0	0	0	0	0	0	0	0	0	0	0	0	0	0	0	0	0	0	0	0
RSV665	0	0	0	0	0	0	0	0	0	0	0	0	0	0	0	0	0	0	0	0	0	0	0	0	26	0	0	0	0	33	0	0	0	0	0	0	0	0	61	0	0	0	0	0	0	0	0	78	0
RSV666	0	0	0	0	0	0	0	0	0	0	0	0	0	0	0	0	0	0	0	0	0	0	0	0	0	0	0	0	0	0	0	0	0	83	0	0	0	0	0	0	0	0	0	0	0	0	0	0	68
RSV667	0	0	0	0	0	0	0	0	0	0	0	0	0	0	0	0	0	0	0	0	0	0	0	0	0	0	0	0	0	0	0	0	0	0	0	0	0	0	0	0	0	0	166	32	0	0	0	0	0
RSV668	0	0	0	0	74	123	0	0	0	0	0	0	0	0	0	0	0	0	0	0	0	0	0	0	0	0	0	0	0	0	0	0	0	0	0	0	0	0	0	0	0	0	0	0	0	0	0	0	0
RSV669	0	0	0	0	0	0	0	0	0	0	0	0	0	0	0	0	0	0	0	0	0	0	0	0	0	0	0	0	0	0	59	136	0	0	0	0	0	0	0	0	0	0	0	0	0	0	0	0	0
RSV670	64	130	0	0	0	0	0	0	0	0	0	0	0	0	0	0	0	0	0	0	0	0	0	0	0	0	0	0	0	0	0	0	0	0	0	0	0	0	0	0	0	0	0	0	0	0	0	0	0
RSV671	0	0	0	0	0	0	0	0	0	0	0	0	0	0	0	0	0	0	0	0	0	0	0	0	0	0	0	0	0	0	0	84	0	0	0	0	0	0	0	0	0	0	0	0	21	89	0	0	0
RSV672	0	0	0	0	0	0	0	33	0	0	0	0	0	0	0	0	0	0	0	0	0	0	0	0	0	0	0	0	0	0	0	0	0	0	0	0	0	0	0	0	0	0	157	0	0	0	0	0	0
RSV673	0	0	0	0	0	0	0	0	0	0	0	0	0	0	0	0	0	0	0	0	0	0	0	0	0	0	0	62	0	0	0	0	0	0	0	0	0	0	0	0	0	0	0	0	0	0	0	0	67
RSV674	0	0	0	0	0	0	0	0	0	0	0	0	0	0	0	0	0	0	0	0	0	0	0	0	0	0	0	0	0	0	0	0	0	0	0	0	0	0	54	0	135	0	0	0	0	0	0	0	0
RSV675	0	0	0	0	0	0	0	0	0	0	0	0	0	0	0	0	0	0	0	0	0	0	109	79	0	0	0	0	0	0	0	0	0	0	0	0	0	0	0	0	0	0	0	0	0	0	0	0	0
RSV676	0	0	0	0	0	0	0	0	0	0	0	0	0	0	0	0	0	0	0	0	0	151	0	0	0	0	0	0	33	0	0	0	0	0	0	0	0	0	0	0	0	0	0	0	0	0	0	0	0
RSV677	0	0	0	0	0	0	0	0	0	0	0	0	0	0	0	56	0	0	0	0	0	0	0	0	0	0	0	0	0	0	0	0	0	0	0	0	0	0	0	0	0	0	0	0	0	0	78	47	0
RSV678	0	0	0	0	0	0	0	0	0	0	0	0	0	0	0	0	0	0	0	0	0	0	0	0	0	0	0	0	0	0	0	0	48	133	0	0	0	0	0	0	0	0	0	0	0	0	0	0	0
RSV679	0	0	0	0	0	0	0	0	0	0	0	0	0	0	0	0	0	0	0	0	0	0	0	0	178	0	0	0	0	0	0	0	0	0	0	0	0	0	0	0	0	0	0	0	0	0	0	0	0
RSV680	0	43	0	0	0	0	0	0	0	0	0	0	0	0	0	0	0	0	0	0	0	0	0	0	0	0	0	0	0	0	0	0	0	78	0	0	0	0	0	0	0	0	0	0	0	0	54	0	0
RSV681	0	0	0	0	0	0	0	0	0	0	0	0	0	0	0	0	0	0	0	0	0	61	0	0	0	0	0	0	114	0	0	0	0	0	0	0	0	0	0	0	0	0	0	0	0	0	0	0	0
RSV682	0	0	0	0	0	0	0	0	0	0	0	0	0	0	0	0	0	0	0	0	0	0	0	0	0	0	0	0	0	0	37	137	0	0	0	0	0	0	0	0	0	0	0	0	0	0	0	0	0
RSV683	0	0	0	0	0	0	0	0	0	0	0	0	0	0	0	0	0	0	0	0	0	51	0	0	0	0	0	0	121	0	0	0	0	0	0	0	0	0	0	0	0	0	0	0	0	0	0	0	0
RSV684	0	0	0	0	0	0	0	0	0	0	0	0	0	0	171	0	0	0	0	0	0	0	0	0	0	0	0	0	0	0	0	0	0	0	0	0	0	0	0	0	0	0	0	0	0	0	0	0	0
RSV685	0	0	0	0	0	0	0	0	0	0	0	0	0	0	0	0	0	0	0	0	0	0	0	171	0	0	0	0	0	0	0	0	0	0	0	0	0	0	0	0	0	0	0	0	0	0	0	0	0
RSV686	0	0	0	0	0	0	0	0	0	0	0	0	0	0	0	0	0	0	0	0	0	0	0	0	0	0	0	0	0	0	0	0	45	38	0	0	0	0	0	0	0	0	0	0	37	0	44	0	0
RSV687	0	0	0	0	0	0	0	0	0	0	0	0	0	0	0	0	0	0	0	0	0	0	0	0	0	0	0	0	0	0	0	0	0	0	0	0	0	0	0	0	0	0	0	0	0	0	0	160	0
RSV688	0	0	0	0	0	0	0	0	0	0	0	0	0	0	0	0	0	0	0	0	0	0	0	86	0	0	0	0	0	0	37	36	0	0	0	0	0	0	0	0	0	0	0	0	0	0	0	0	0
RSV689	0	0	0	0	0	0	0	0	0	0	0	0	0	0	0	0	0	0	0	0	0	0	0	157	0	0	0	0	0	0	0	0	0	0	0	0	0	0	0	0	0	0	0	0	0	0	0	0	0
RSV690	0	0	0	0	0	0	0	0	0	0	0	0	0	0	0	0	0	0	0	0	39	0	0	0	0	0	0	0	0	0	0	98	0	0	0	0	0	0	19	0	0	0	0	0	0	0	0	0	0
RSV691	0	0	0	0	0	0	0	0	0	0	0	0	0	0	0	0	0	0	0	0	0	0	0	0	0	0	0	0	0	0	0	0	0	0	0	156	0	0	0	0	0	0	0	0	0	0	0	0	0
RSV692	41	0	0	0	0	0	0	0	0	0	0	0	0	0	0	0	0	0	0	0	0	0	0	78	0	0	0	0	0	0	0	0	0	0	0	0	0	0	0	0	0	0	32	0	0	0	0	0	0
RSV693	0	0	0	0	0	0	0	0	0	0	0	0	0	0	0	0	0	0	0	0	0	0	0	0	0	0	0	0	0	0	67	83	0	0	0	0	0	0	0	0	0	0	0	0	0	0	0	0	0
RSV694	0	0	0	0	0	0	0	0	0	0	0	0	0	0	0	0	0	0	0	0	0	0	0	0	0	0	0	0	0	0	0	0	48	102	0	0	0	0	0	0	0	0	0	0	0	0	0	0	0
RSV695	0	0	0	0	0	0	0	94	0	0	0	0	0	0	0	0	0	0	0	0	0	0	0	0	0	0	0	0	0	0	0	55	0	0	0	0	0	0	0	0	0	0	0	0	0	0	0	0	0
RSV696	0	0	0	0	0	0	0	0	0	0	0	0	0	0	0	0	0	0	118	31	0	0	0	0	0	0	0	0	0	0	0	0	0	0	0	0	0	0	0	0	0	0	0	0	0	0	0	0	0
RSV697	0	0	43	0	0	0	0	0	0	0	0	0	0	0	0	0	0	0	0	0	0	0	0	0	0	0	0	0	0	0	0	0	0	0	0	0	0	0	0	0	0	0	0	0	0	0	0	0	105
RSV698	0	0	0	0	0	0	0	0	0	0	0	0	0	0	0	0	0	0	0	0	0	0	0	0	0	0	0	0	0	0	0	56	0	0	0	92	0	0	0	0	0	0	0	0	0	0	0	0	0
RSV699	0	0	0	0	0	0	0	0	0	0	0	0	0	0	0	0	0	0	0	0	0	0	0	0	0	0	0	0	0	0	0	0	0	0	0	0	0	0	148	0	0	0	0	0	0	0	0	0	0
RSV700	0	0	0	0	0	82	0	0	0	0	0	0	0	0	0	0	0	0	0	0	0	0	0	0	0	0	0	0	0	0	0	0	0	0	0	0	0	0	0	0	64	0	0	0	0	0	0	0	0
RSV701	0	0	0	0	0	0	0	0	0	0	0	0	0	0	0	0	0	0	122	0	0	0	0	0	0	0	0	0	0	0	0	0	0	0	0	0	0	0	0	0	0	0	0	0	0	0	0	0	23
RSV702	0	0	0	0	0	0	0	0	0	0	0	0	0	0	0	0	0	0	0	0	0	0	0	0	0	0	0	0	0	0	0	0	0	0	0	22	0	0	123	0	0	0	0	0	0	0	0	0	0
RSV703	0	0	0	0	0	0	0	0	0	0	0	0	0	0	0	0	0	0	0	0	0	0	0	0	0	0	0	0	0	0	0	144	0	0	0	0	0	0	0	0	0	0	0	0	0	0	0	0	0
RSV704	0	0	0	0	0	102	0	0	39	0	0	0	0	0	0	0	0	0	0	0	0	0	0	0	0	0	0	0	0	0	0	0	0	0	0	0	0	0	0	0	0	0	0	0	0	0	0	0	0
RSV705	0	0	0	0	0	0	0	0	0	0	0	0	0	0	0	0	0	0	0	0	0	141	0	0	0	0	0	0	0	0	0	0	0	0	0	0	0	0	0	0	0	0	0	0	0	0	0	0	0
RSV706	0	0	0	0	0	0	0	0	24	0	0	0	0	0	0	0	0	0	0	0	0	0	0	0	0	0	0	0	0	116	0	0	0	0	0	0	0	0	0	0	0	0	0	0	0	0	0	0	0
RSV707	0	0	0	0	0	31	0	0	0	0	0	0	0	0	0	0	0	0	0	0	14	0	0	43	0	0	0	0	0	0	0	0	0	0	0	0	0	50	0	0	0	0	0	0	0	0	0	0	0
RSV708	0	0	0	0	0	0	0	0	0	0	0	0	0	0	0	0	0	0	0	0	0	0	28	80	0	0	0	0	0	0	0	0	0	0	0	0	0	28	0	0	0	0	0	0	0	0	0	0	0
RSV709	0	0	0	0	0	0	0	0	0	0	0	0	0	0	0	0	0	0	0	0	0	0	0	0	0	0	0	0	0	0	44	92	0	0	0	0	0	0	0	0	0	0	0	0	0	0	0	0	0
RSV710	0	0	0	0	24	0	0	0	0	0	0	0	0	0	0	0	0	0	0	0	0	0	0	0	92	18	0	0	0	0	0	0	0	0	0	0	0	0	0	0	0	0	0	0	0	0	0	0	0
RSV711	0	0	0	0	0	0	0	0	0	0	0	0	0	0	0	0	0	0	0	0	0	0	0	0	0	0	0	0	0	0	0	0	0	0	0	0	0	0	0	0	17	117	0	0	0	0	0	0	0
RSV712	0	0	0	0	0	0	0	0	0	0	0	0	0	0	0	0	0	0	0	0	0	0	0	0	0	0	0	0	0	0	0	0	80	52	0	0	0	0	0	0	0	0	0	0	0	0	0	0	0
RSV713	0	0	0	0	0	0	0	0	0	0	0	0	0	0	0	0	0	0	0	0	0	0	0	0	0	0	0	0	0	0	0	0	0	0	0	31	0	0	0	0	0	0	0	0	51	50	0	0	0
RSV714	0	0	0	0	0	0	0	0	0	0	0	0	0	0	0	0	0	0	0	0	0	0	0	0	0	0	0	0	0	0	0	0	24	37	0	0	0	0	70	0	0	0	0	0	0	0	0	0	0
RSV715	0	0	0	0	0	0	0	0	0	0	0	0	0	0	0	0	0	0	0	0	0	0	0	0	0	0	0	0	0	0	0	0	0	0	0	0	0	0	0	0	0	0	0	0	130	0	0	0	0
RSV716	0	0	86	43	0	0	0	0	0	0	0	0	0	0	0	0	0	0	0	0	0	0	0	0	0	0	0	0	0	0	0	0	0	0	0	0	0	0	0	0	0	0	0	0	0	0	0	0	0
RSV717	0	0	0	0	48	22	0	0	0	0	0	0	0	0	0	0	0	0	0	0	0	0	0	0	0	0	0	0	0	0	0	0	0	0	0	0	0	0	0	0	0	0	0	0	57	0	0	0	0
RSV718	49	77	0	0	0	0	0	0	0	0	0	0	0	0	0	0	0	0	0	0	0	0	0	0	0	0	0	0	0	0	0	0	0	0	0	0	0	0	0	0	0	0	0	0	0	0	0	0	0
RSV719	0	0	0	0	0	0	0	0	0	0	0	0	0	0	0	0	0	0	0	0	0	0	0	0	0	0	0	0	0	0	61	65	0	0	0	0	0	0	0	0	0	0	0	0	0	0	0	0	0
RSV720	0	0	0	0	0	0	0	0	0	0	0	0	0	0	0	0	0	0	0	0	0	0	0	0	0	0	0	0	0	0	0	0	0	0	0	53	0	0	0	0	0	0	0	0	0	0	0	73	0
RSV721	0	0	0	0	0	0	0	0	0	0	0	0	0	0	0	0	0	0	0	0	0	0	0	125	0	0	0	0	0	0	0	0	0	0	0	0	0	0	0	0	0	0	0	0	0	0	0	0	0
RSV722	0	0	0	0	0	0	0	0	0	0	0	0	124	0	0	0	0	0	0	0	0	0	0	0	0	0	0	0	0	0	0	0	0	0	0	0	0	0	0	0	0	0	0	0	0	0	0	0	0
RSV723	0	0	0	0	0	0	0	0	0	0	0	0	0	0	0	0	0	0	0	0	0	0	17	0	0	0	0	0	0	0	0	0	79	28	0	0	0	0	0	0	0	0	0	0	0	0	0	0	0
RSV724	0	0	0	0	0	0	0	0	0	98	0	0	0	0	0	0	0	0	0	0	0	0	0	25	0	0	0	0	0	0	0	0	0	0	0	0	0	0	0	0	0	0	0	0	0	0	0	0	0
RSV725	21	30	0	0	0	0	0	0	0	0	0	0	0	0	0	0	0	0	0	0	0	0	0	0	0	0	0	0	0	0	0	0	0	0	0	0	0	0	0	0	0	0	0	0	0	0	0	0	28
RSV726	0	0	0	0	0	0	0	0	0	0	0	0	52	35	0	0	0	0	0	0	0	0	0	0	0	0	0	0	0	0	0	0	0	35	0	0	0	0	0	0	0	0	0	0	0	0	0	0	0
RSV727	0	0	0	0	0	0	0	0	0	0	0	0	0	0	0	0	0	0	0	0	0	0	0	53	0	0	0	0	0	0	0	0	0	0	0	15	0	0	0	0	0	0	0	0	0	54	0	0	0
RSV728	0	0	0	0	0	0	0	0	0	0	0	0	0	0	0	0	0	0	0	0	0	0	0	0	0	0	0	0	0	0	0	0	0	0	122	0	0	0	0	0	0	0	0	0	0	0	0	0	0
RSV729	0	0	0	0	0	0	0	0	0	0	0	0	0	0	0	0	0	0	0	0	0	100	0	0	0	0	0	0	19	0	0	0	0	0	0	0	0	0	0	0	0	0	0	0	0	0	0	0	0
RSV730	0	0	0	0	0	0	0	0	0	0	0	0	0	0	0	0	0	0	0	0	0	0	53	66	0	0	0	0	0	0	0	0	0	0	0	0	0	0	0	0	0	0	0	0	0	0	0	0	0
RSV731	0	0	0	0	0	38	0	0	0	0	0	0	0	0	0	0	0	0	30	0	0	0	0	0	0	0	0	0	0	0	0	0	0	0	0	0	0	0	50	0	0	0	0	0	0	0	0	0	0
RSV732	0	0	0	0	0	0	0	0	0	0	0	0	0	0	0	0	0	0	0	0	0	0	0	0	0	0	0	0	0	0	81	37	0	0	0	0	0	0	0	0	0	0	0	0	0	0	0	0	0
RSV733	0	0	0	0	0	0	0	0	0	0	0	0	0	0	0	0	0	0	0	0	0	84	0	0	0	0	0	0	33	0	0	0	0	0	0	0	0	0	0	0	0	0	0	0	0	0	0	0	0
RSV734	0	0	0	0	0	0	27	0	0	0	0	0	0	0	0	0	0	0	0	0	0	0	0	0	0	0	0	0	0	0	0	0	46	41	0	0	0	0	0	0	0	0	0	0	0	0	0	0	0
RSV735	0	0	0	0	0	0	0	0	0	0	0	0	0	0	0	0	0	0	0	0	0	92	0	0	0	0	0	0	22	0	0	0	0	0	0	0	0	0	0	0	0	0	0	0	0	0	0	0	0
RSV736	0	0	0	0	0	0	0	0	0	0	0	0	0	0	0	0	0	0	0	0	0	0	0	0	0	0	0	0	114	0	0	0	0	0	0	0	0	0	0	0	0	0	0	0	0	0	0	0	0
RSV737	0	0	0	0	0	0	0	0	37	0	0	0	0	0	0	0	0	0	0	0	0	0	0	0	0	0	0	0	0	0	76	0	0	0	0	0	0	0	0	0	0	0	0	0	0	0	0	0	0
RSV738	0	0	0	0	0	0	0	0	0	0	0	0	0	0	0	0	0	0	0	0	0	0	0	0	0	0	0	17	0	0	0	0	0	0	0	0	0	0	0	0	0	39	0	0	0	52	0	0	0
RSV739	0	0	0	17	0	0	0	0	0	0	0	0	0	0	0	0	0	0	0	0	0	0	0	0	0	0	0	0	0	88	0	0	0	0	0	0	0	0	0	0	0	0	0	0	0	0	0	0	0
RSV740	0	0	0	0	0	0	0	0	0	0	0	0	0	0	0	0	0	0	0	0	0	0	0	31	0	0	0	0	0	0	0	0	0	22	0	0	0	0	0	0	0	0	0	0	0	0	0	52	0
RSV741	0	0	0	0	0	0	0	0	0	0	0	0	0	0	0	0	0	0	0	0	0	0	0	0	0	0	0	0	0	0	0	0	0	0	0	105	0	0	0	0	0	0	0	0	0	0	0	0	0
RSV742	0	0	0	20	0	0	0	0	0	0	0	0	0	0	0	0	0	0	0	0	0	0	0	0	0	0	0	0	0	84	0	0	0	0	0	0	0	0	0	0	0	0	0	0	0	0	0	0	0
RSV743	0	0	0	0	0	0	0	0	0	0	0	0	0	0	0	0	0	0	0	0	0	35	0	0	0	0	0	0	69	0	0	0	0	0	0	0	0	0	0	0	0	0	0	0	0	0	0	0	0
RSV744	0	0	0	0	0	0	0	0	0	0	0	0	0	0	0	0	0	0	0	0	0	0	0	0	0	0	0	0	0	0	0	0	0	0	0	0	0	0	0	0	0	0	37	67	0	0	0	0	0
RSV745	0	0	0	0	0	0	0	0	0	0	0	0	0	0	0	0	0	0	0	0	0	0	0	0	0	0	0	0	0	0	0	0	0	0	0	0	0	0	102	0	0	0	0	0	0	0	0	0	0
RSV746	0	0	0	0	0	47	0	0	0	0	0	0	0	0	0	0	0	0	0	0	0	0	0	0	0	0	0	0	0	0	0	0	0	0	0	0	0	0	0	0	0	0	0	0	30	24	0	0	0
RSV747	0	0	0	0	0	0	0	0	0	0	0	0	0	0	0	0	0	0	0	0	0	0	0	0	0	0	0	0	0	0	0	101	0	0	0	0	0	0	0	0	0	0	0	0	0	0	0	0	0
RSV748	0	0	0	0	0	0	0	0	0	0	0	0	0	0	0	0	0	0	0	0	0	0	0	0	0	0	0	0	0	0	0	0	0	0	0	0	0	0	101	0	0	0	0	0	0	0	0	0	0
RSV749	0	0	0	0	0	0	0	12	0	0	0	0	0	0	0	0	0	0	0	0	0	86	0	0	0	0	0	0	0	0	0	0	0	0	0	0	0	0	0	0	0	0	0	0	0	0	0	0	0
RSV750	0	0	0	0	40	0	0	0	0	0	0	0	0	0	0	0	0	0	0	0	0	0	0	27	0	0	0	0	0	0	0	0	0	30	0	0	0	0	0	0	0	0	0	0	0	0	0	0	0
RSV751	0	0	0	0	0	0	0	0	0	0	0	0	0	0	0	0	0	0	0	0	0	0	0	0	0	0	97	0	0	0	0	0	0	0	0	0	0	0	0	0	0	0	0	0	0	0	0	0	0
RSV752	0	0	0	0	0	0	0	0	0	0	0	0	0	0	0	0	0	0	0	0	0	0	0	0	0	0	0	0	0	0	39	58	0	0	0	0	0	0	0	0	0	0	0	0	0	0	0	0	0
RSV753	0	0	0	0	0	0	0	0	0	0	0	0	0	0	0	0	0	0	96	0	0	0	0	0	0	0	0	0	0	0	0	0	0	0	0	0	0	0	0	0	0	0	0	0	0	0	0	0	0
RSV754	0	0	0	0	0	0	0	47	0	0	0	0	0	0	0	0	0	0	0	0	0	48	0	0	0	0	0	0	0	0	0	0	0	0	0	0	0	0	0	0	0	0	0	0	0	0	0	0	0
RSV755	0	0	0	0	0	0	0	0	0	0	0	0	0	0	0	0	0	0	0	0	0	0	0	0	0	0	0	0	0	0	0	0	0	0	0	0	0	0	0	0	95	0	0	0	0	0	0	0	0
RSV756	0	0	0	0	39	54	0	0	0	0	0	0	0	0	0	0	0	0	0	0	0	0	0	0	0	0	0	0	0	0	0	0	0	0	0	0	0	0	0	0	0	0	0	0	0	0	0	0	0
RSV757	0	0	0	0	0	0	0	0	0	93	0	0	0	0	0	0	0	0	0	0	0	0	0	0	0	0	0	0	0	0	0	0	0	0	0	0	0	0	0	0	0	0	0	0	0	0	0	0	0
RSV758	0	0	0	0	0	0	0	0	0	0	56	0	0	0	0	0	0	0	0	0	0	0	0	37	0	0	0	0	0	0	0	0	0	0	0	0	0	0	0	0	0	0	0	0	0	0	0	0	0
RSV759	0	0	0	92	0	0	0	0	0	0	0	0	0	0	0	0	0	0	0	0	0	0	0	0	0	0	0	0	0	0	0	0	0	0	0	0	0	0	0	0	0	0	0	0	0	0	0	0	0
RSV760	0	0	0	0	0	0	0	0	0	0	0	0	0	0	0	0	0	0	0	0	0	0	0	0	43	48	0	0	0	0	0	0	0	0	0	0	0	0	0	0	0	0	0	0	0	0	0	0	0
RSV761	0	0	0	0	0	0	0	54	0	0	0	0	0	0	0	0	0	0	0	0	0	0	0	0	0	0	0	0	36	0	0	0	0	0	0	0	0	0	0	0	0	0	0	0	0	0	0	0	0
RSV762	0	0	0	39	0	0	0	0	0	0	0	0	0	0	0	0	0	0	0	0	0	0	0	0	0	0	0	0	0	50	0	0	0	0	0	0	0	0	0	0	0	0	0	0	0	0	0	0	0
RSV763	0	0	0	0	0	0	0	20	0	0	0	0	0	0	0	0	0	0	0	0	0	0	0	14	0	0	0	0	0	0	0	0	0	30	0	0	0	0	0	0	0	0	0	0	25	0	0	0	0
RSV764	0	0	0	0	0	0	0	0	0	0	0	0	0	0	0	0	0	0	0	0	0	0	0	0	0	0	0	0	0	0	38	51	0	0	0	0	0	0	0	0	0	0	0	0	0	0	0	0	0
RSV765	0	0	0	0	0	0	0	0	0	0	0	0	0	0	0	0	0	0	0	0	0	0	0	0	0	0	0	0	0	0	0	0	0	0	89	0	0	0	0	0	0	0	0	0	0	0	0	0	0
RSV766	0	0	0	0	60	28	0	0	0	0	0	0	0	0	0	0	0	0	0	0	0	0	0	0	0	0	0	0	0	0	0	0	0	0	0	0	0	0	0	0	0	0	0	0	0	0	0	0	0
RSV767	0	0	0	0	0	0	0	0	0	0	0	0	0	0	0	0	0	0	0	0	0	0	0	0	0	0	0	0	0	0	0	0	0	0	0	0	88	0	0	0	0	0	0	0	0	0	0	0	0
RSV768	0	0	0	0	0	0	0	0	0	0	0	0	0	0	0	0	0	0	0	0	0	0	0	0	0	0	0	0	0	0	0	0	0	0	0	0	0	0	0	0	0	0	0	0	0	0	0	87	0
RSV769	59	27	0	0	0	0	0	0	0	0	0	0	0	0	0	0	0	0	0	0	0	0	0	0	0	0	0	0	0	0	0	0	0	0	0	0	0	0	0	0	0	0	0	0	0	0	0	0	0
RSV770	0	0	0	0	0	0	0	0	0	0	0	0	0	0	0	0	0	0	0	0	0	0	0	86	0	0	0	0	0	0	0	0	0	0	0	0	0	0	0	0	0	0	0	0	0	0	0	0	0
RSV771	0	0	0	0	0	0	0	0	0	0	0	0	0	0	0	0	0	0	0	0	0	0	0	0	0	0	0	0	0	34	0	0	0	0	0	0	0	0	0	0	0	0	0	0	52	0	0	0	0
RSV772	0	0	0	0	0	0	0	0	0	0	0	0	0	0	0	0	0	0	0	0	0	0	0	0	0	0	0	0	0	0	0	0	0	0	0	86	0	0	0	0	0	0	0	0	0	0	0	0	0
RSV773	0	0	0	0	0	43	0	0	0	0	0	0	0	0	0	0	0	0	0	0	0	42	0	0	0	0	0	0	0	0	0	0	0	0	0	0	0	0	0	0	0	0	0	0	0	0	0	0	0
RSV774	0	0	0	0	0	0	0	0	0	0	0	0	0	0	0	0	0	0	0	0	0	0	0	0	0	0	0	0	0	0	0	0	0	0	0	0	85	0	0	0	0	0	0	0	0	0	0	0	0
RSV775	0	0	0	0	0	84	0	0	0	0	0	0	0	0	0	0	0	0	0	0	0	0	0	0	0	0	0	0	0	0	0	0	0	0	0	0	0	0	0	0	0	0	0	0	0	0	0	0	0
RSV776	0	0	0	0	0	0	0	0	0	0	0	0	0	0	0	0	0	0	0	0	0	0	0	0	0	84	0	0	0	0	0	0	0	0	0	0	0	0	0	0	0	0	0	0	0	0	0	0	0
RSV777	0	0	0	0	0	0	0	0	0	0	0	0	0	0	0	0	0	0	0	0	0	0	0	0	0	0	0	0	0	0	0	0	0	0	0	0	0	84	0	0	0	0	0	0	0	0	0	0	0
RSV778	0	0	0	0	0	0	0	0	0	0	0	0	0	0	0	0	53	30	0	0	0	0	0	0	0	0	0	0	0	0	0	0	0	0	0	0	0	0	0	0	0	0	0	0	0	0	0	0	0
RSV779	0	0	0	0	0	0	0	0	0	0	0	0	0	0	0	0	0	0	0	0	0	44	0	0	0	0	0	0	39	0	0	0	0	0	0	0	0	0	0	0	0	0	0	0	0	0	0	0	0
RSV780	0	0	0	0	0	0	0	0	0	0	0	0	0	0	0	0	0	0	0	0	0	0	0	83	0	0	0	0	0	0	0	0	0	0	0	0	0	0	0	0	0	0	0	0	0	0	0	0	0
RSV781	0	0	0	0	0	0	0	0	0	0	0	0	0	0	0	0	0	0	0	0	0	0	0	0	0	0	0	0	0	0	0	0	0	0	0	0	0	0	0	0	0	0	0	0	80	0	0	0	0
RSV782	0	0	0	0	0	0	0	0	0	0	0	0	0	0	0	79	0	0	0	0	0	0	0	0	0	0	0	0	0	0	0	0	0	0	0	0	0	0	0	0	0	0	0	0	0	0	0	0	0
RSV783	0	0	0	0	0	0	0	0	0	0	0	0	0	0	0	0	0	0	0	0	0	0	0	0	0	0	0	0	0	0	0	0	0	0	0	0	0	79	0	0	0	0	0	0	0	0	0	0	0
RSV784	0	0	0	0	0	0	0	0	0	0	0	0	0	0	0	0	0	0	0	0	0	0	0	0	0	0	0	0	0	0	0	78	0	0	0	0	0	0	0	0	0	0	0	0	0	0	0	0	0
RSV785	0	0	0	0	0	0	0	0	0	0	0	0	0	0	0	0	0	0	0	0	0	0	0	0	0	0	0	0	0	0	0	0	0	0	0	77	0	0	0	0	0	0	0	0	0	0	0	0	0
RSV786	0	0	0	0	0	0	0	0	0	0	0	0	0	0	0	0	0	0	0	0	0	0	0	0	0	0	0	0	0	0	0	0	0	0	0	0	0	0	0	0	0	0	0	0	77	0	0	0	0
RSV787	0	0	0	0	0	0	0	0	0	0	0	0	0	0	0	0	0	0	0	0	0	0	0	76	0	0	0	0	0	0	0	0	0	0	0	0	0	0	0	0	0	0	0	0	0	0	0	0	0
RSV788	0	0	0	0	0	0	0	0	0	0	0	0	0	0	0	0	0	0	0	0	0	0	0	76	0	0	0	0	0	0	0	0	0	0	0	0	0	0	0	0	0	0	0	0	0	0	0	0	0
RSV789	0	0	0	0	0	0	0	0	0	0	0	0	0	0	0	0	0	0	0	0	0	0	0	0	0	0	0	0	0	0	0	76	0	0	0	0	0	0	0	0	0	0	0	0	0	0	0	0	0
RSV790	0	0	0	0	0	0	0	0	0	0	0	0	0	0	0	0	0	0	0	0	0	0	0	0	0	0	0	0	0	0	0	0	0	0	0	0	0	0	20	0	0	0	0	0	56	0	0	0	0
RSV791	55	0	0	0	0	0	0	0	0	0	0	0	0	0	0	0	0	0	0	0	0	0	0	0	0	0	0	0	0	0	0	0	0	0	0	20	0	0	0	0	0	0	0	0	0	0	0	0	0
RSV792	0	0	0	0	0	0	0	0	0	0	0	0	19	0	0	0	0	0	0	0	0	0	0	0	0	0	0	0	0	0	0	0	0	0	0	0	0	0	0	0	0	0	0	0	56	0	0	0	0
RSV793	0	0	0	0	0	0	0	0	0	0	0	0	0	0	0	0	0	0	0	0	0	0	0	0	0	0	0	0	0	18	0	0	0	0	0	0	0	57	0	0	0	0	0	0	0	0	0	0	0
RSV794	0	0	0	0	0	0	0	0	0	0	0	0	0	0	0	0	0	0	0	0	0	0	0	0	0	0	0	0	0	0	0	0	0	72	0	0	0	0	0	0	0	0	0	0	0	0	0	0	0
RSV795	0	0	0	0	0	0	0	70	0	0	0	0	0	0	0	0	0	0	0	0	0	0	0	0	0	0	0	0	0	0	0	0	0	0	0	0	0	0	0	0	0	0	0	0	0	0	0	0	0
RSV796	0	0	0	0	0	0	0	0	0	0	0	0	0	0	0	0	0	0	0	0	0	0	0	0	0	0	0	0	0	0	0	0	0	0	0	69	0	0	0	0	0	0	0	0	0	0	0	0	0
RSV797	0	0	0	0	0	0	0	0	0	0	0	0	0	0	0	0	0	0	0	0	0	0	0	0	0	0	0	0	0	0	0	0	0	0	0	0	0	0	0	0	0	0	0	0	0	69	0	0	0
RSV798	0	0	0	0	29	0	0	0	0	0	0	0	0	0	0	0	0	0	0	0	0	0	0	0	0	0	0	0	0	0	0	0	0	0	0	0	0	0	0	0	0	0	0	0	39	0	0	0	0
RSV799	0	0	0	0	0	0	0	36	0	0	0	0	0	0	0	0	0	0	0	0	0	31	0	0	0	0	0	0	0	0	0	0	0	0	0	0	0	0	0	0	0	0	0	0	0	0	0	0	0
RSV800	0	0	0	0	0	0	0	0	0	0	0	0	0	0	0	0	0	0	0	0	0	0	0	0	67	0	0	0	0	0	0	0	0	0	0	0	0	0	0	0	0	0	0	0	0	0	0	0	0
RSV801	0	0	0	0	0	0	0	0	23	0	0	0	0	0	0	0	0	0	0	0	0	0	0	0	0	0	0	0	0	43	0	0	0	0	0	0	0	0	0	0	0	0	0	0	0	0	0	0	0
RSV802	0	0	0	0	0	0	0	0	0	0	0	0	0	0	0	0	0	0	0	0	0	0	0	0	0	0	0	0	0	0	0	0	0	0	0	0	66	0	0	0	0	0	0	0	0	0	0	0	0
RSV803	0	0	0	0	0	0	0	0	0	0	0	0	0	0	0	0	0	0	0	0	0	0	0	0	0	0	0	0	0	0	0	0	0	0	0	0	0	0	66	0	0	0	0	0	0	0	0	0	0
RSV804	0	0	0	0	0	0	0	0	0	0	0	0	0	0	0	0	0	0	0	0	0	0	0	14	0	0	0	0	0	0	0	0	0	0	0	51	0	0	0	0	0	0	0	0	0	0	0	0	0
RSV805	0	0	0	0	30	0	0	0	0	0	0	0	0	0	0	0	0	0	0	0	0	0	0	0	0	0	0	0	0	0	0	0	0	0	0	0	0	0	0	0	0	0	0	0	0	0	0	34	0
RSV806	0	0	0	0	0	0	0	0	0	0	0	0	0	0	0	0	0	0	0	0	0	0	0	0	0	0	0	0	0	0	0	0	0	0	0	0	0	0	0	0	0	0	0	0	64	0	0	0	0
RSV807	0	0	0	0	0	0	0	0	18	0	0	0	0	0	0	0	0	0	0	0	0	0	0	0	0	0	0	0	0	0	0	0	0	0	0	0	0	0	0	0	0	0	0	0	0	0	0	45	0
RSV808	0	0	0	0	0	0	0	0	0	0	0	0	0	0	0	0	44	18	0	0	0	0	0	0	0	0	0	0	0	0	0	0	0	0	0	0	0	0	0	0	0	0	0	0	0	0	0	0	0
RSV809	0	0	0	0	0	0	0	0	0	0	0	0	0	0	0	0	0	0	0	0	0	0	0	0	0	0	0	0	0	0	0	0	0	0	26	0	0	0	0	0	0	0	0	0	36	0	0	0	0
RSV810	0	0	0	0	22	39	0	0	0	0	0	0	0	0	0	0	0	0	0	0	0	0	0	0	0	0	0	0	0	0	0	0	0	0	0	0	0	0	0	0	0	0	0	0	0	0	0	0	0
RSV811	0	0	0	0	0	0	0	0	0	0	0	0	0	0	0	0	0	0	0	0	0	0	0	0	0	0	0	0	0	0	60	0	0	0	0	0	0	0	0	0	0	0	0	0	0	0	0	0	0
RSV812	0	0	59	0	0	0	0	0	0	0	0	0	0	0	0	0	0	0	0	0	0	0	0	0	0	0	0	0	0	0	0	0	0	0	0	0	0	0	0	0	0	0	0	0	0	0	0	0	0
RSV813	0	0	0	0	0	0	0	0	0	0	0	0	0	0	0	0	0	0	0	0	0	26	0	0	0	0	0	0	33	0	0	0	0	0	0	0	0	0	0	0	0	0	0	0	0	0	0	0	0
RSV814	0	0	0	0	0	0	0	0	28	0	0	0	0	0	0	0	0	0	0	0	0	0	0	0	0	0	0	0	0	0	0	0	0	0	0	0	0	0	0	0	0	0	0	0	0	0	0	0	30
RSV815	0	0	0	0	0	0	0	0	0	0	0	0	0	0	0	0	0	0	0	0	0	0	0	58	0	0	0	0	0	0	0	0	0	0	0	0	0	0	0	0	0	0	0	0	0	0	0	0	0
RSV816	0	0	0	0	0	0	0	0	0	0	0	0	0	0	0	0	0	0	0	0	0	0	0	57	0	0	0	0	0	0	0	0	0	0	0	0	0	0	0	0	0	0	0	0	0	0	0	0	0
RSV817	0	0	0	0	0	0	0	15	0	0	0	0	0	0	0	0	0	0	0	0	0	0	0	0	0	0	0	0	0	0	0	0	0	0	0	0	0	0	0	0	0	40	0	0	0	0	0	0	0
RSV818	0	0	0	0	0	0	0	0	0	0	0	0	0	0	0	0	0	0	0	0	51	0	0	0	0	0	0	0	0	0	0	0	0	0	0	0	0	0	0	0	0	0	0	0	0	0	0	0	0
RSV819	0	0	0	0	0	0	0	0	0	0	0	0	0	0	0	0	0	0	0	0	0	0	0	0	0	0	0	0	0	0	0	0	0	0	0	0	0	0	51	0	0	0	0	0	0	0	0	0	0
RSV820	0	0	0	0	0	0	0	0	0	0	0	0	0	0	0	50	0	0	0	0	0	0	0	0	0	0	0	0	0	0	0	0	0	0	0	0	0	0	0	0	0	0	0	0	0	0	0	0	0
RSV821	0	0	0	0	0	0	0	0	0	0	0	0	0	0	0	0	0	0	0	0	0	0	0	50	0	0	0	0	0	0	0	0	0	0	0	0	0	0	0	0	0	0	0	0	0	0	0	0	0
RSV822	0	0	0	0	0	0	0	0	0	0	0	0	0	0	0	0	0	0	0	0	0	0	0	0	0	0	0	0	0	0	0	47	0	0	0	0	0	0	0	0	0	0	0	0	0	0	0	0	0
RSV823	0	0	0	0	0	0	0	0	0	0	0	0	0	0	0	0	0	0	0	0	0	0	0	0	0	0	0	0	0	0	0	0	0	0	0	0	0	0	0	0	0	0	0	0	0	0	0	47	0
RSV824	0	0	0	0	0	0	0	0	0	0	0	0	0	0	0	0	0	0	0	0	0	0	0	0	0	0	0	0	46	0	0	0	0	0	0	0	0	0	0	0	0	0	0	0	0	0	0	0	0
RSV825	0	0	0	0	0	0	0	0	0	0	0	0	0	0	0	0	0	0	0	0	0	0	0	0	0	0	0	0	0	0	0	0	0	0	0	46	0	0	0	0	0	0	0	0	0	0	0	0	0
RSV826	0	0	0	0	0	0	0	0	0	0	0	0	0	0	0	0	0	0	0	0	0	0	0	0	0	0	0	0	0	0	0	0	0	0	0	0	0	0	0	0	0	0	0	0	45	0	0	0	0
RSV827	0	0	0	0	0	0	0	0	0	0	0	0	0	0	0	0	0	0	0	0	0	0	0	0	0	0	0	0	0	0	44	0	0	0	0	0	0	0	0	0	0	0	0	0	0	0	0	0	0
RSV828	0	0	0	0	0	0	0	0	0	0	0	0	0	0	0	0	0	0	0	0	0	0	0	0	0	0	0	0	43	0	0	0	0	0	0	0	0	0	0	0	0	0	0	0	0	0	0	0	0
RSV829	0	0	0	0	0	0	0	0	0	0	0	0	0	0	0	0	0	0	0	0	0	0	0	0	0	0	0	0	0	0	0	0	0	0	0	0	0	0	0	0	0	0	0	0	43	0	0	0	0
RSV830	0	0	0	0	0	0	0	0	0	0	0	0	0	0	0	0	0	0	0	0	0	0	0	0	0	0	24	0	0	0	0	0	0	0	18	0	0	0	0	0	0	0	0	0	0	0	0	0	0
RSV831	0	0	0	0	0	0	0	0	41	0	0	0	0	0	0	0	0	0	0	0	0	0	0	0	0	0	0	0	0	0	0	0	0	0	0	0	0	0	0	0	0	0	0	0	0	0	0	0	0
RSV832	0	0	0	0	0	0	0	0	0	0	0	0	0	0	0	0	0	0	0	0	0	0	0	0	0	0	0	0	0	0	0	0	0	0	0	0	0	0	0	0	0	0	20	21	0	0	0	0	0
RSV833	0	0	0	0	0	0	0	0	0	0	0	0	0	0	0	0	0	0	40	0	0	0	0	0	0	0	0	0	0	0	0	0	0	0	0	0	0	0	0	0	0	0	0	0	0	0	0	0	0
RSV834	0	0	0	0	0	0	0	0	0	0	0	0	0	0	0	0	0	0	0	0	0	0	0	0	0	0	0	0	0	0	0	0	0	0	0	40	0	0	0	0	0	0	0	0	0	0	0	0	0
RSV835	0	0	0	0	0	39	0	0	0	0	0	0	0	0	0	0	0	0	0	0	0	0	0	0	0	0	0	0	0	0	0	0	0	0	0	0	0	0	0	0	0	0	0	0	0	0	0	0	0
RSV836	0	0	0	0	0	0	0	0	0	0	0	0	0	0	0	0	0	0	0	0	0	16	0	0	0	0	0	0	0	23	0	0	0	0	0	0	0	0	0	0	0	0	0	0	0	0	0	0	0
RSV837	0	0	0	0	0	0	0	0	0	0	0	0	0	0	0	0	0	0	0	0	0	0	0	0	0	39	0	0	0	0	0	0	0	0	0	0	0	0	0	0	0	0	0	0	0	0	0	0	0
RSV838	0	0	0	0	0	0	0	0	0	0	0	0	0	0	0	0	0	0	0	0	0	0	0	0	0	0	0	0	0	0	0	0	0	0	0	0	0	0	38	0	0	0	0	0	0	0	0	0	0
RSV839	0	0	0	0	0	0	0	0	0	0	0	0	0	0	0	0	0	0	0	0	0	0	0	0	0	0	0	0	0	0	0	0	0	0	0	0	0	0	0	0	0	0	0	0	38	0	0	0	0
RSV840	0	0	0	0	0	0	0	0	0	0	0	0	0	0	0	0	0	0	37	0	0	0	0	0	0	0	0	0	0	0	0	0	0	0	0	0	0	0	0	0	0	0	0	0	0	0	0	0	0
RSV841	0	0	0	0	0	0	0	36	0	0	0	0	0	0	0	0	0	0	0	0	0	0	0	0	0	0	0	0	0	0	0	0	0	0	0	0	0	0	0	0	0	0	0	0	0	0	0	0	0
RSV842	34	0	0	0	0	0	0	0	0	0	0	0	0	0	0	0	0	0	0	0	0	0	0	0	0	0	0	0	0	0	0	0	0	0	0	0	0	0	0	0	0	0	0	0	0	0	0	0	0
RSV843	0	0	0	0	0	0	0	0	0	0	0	0	0	0	0	0	0	0	0	0	0	0	0	0	0	0	0	0	0	0	0	0	34	0	0	0	0	0	0	0	0	0	0	0	0	0	0	0	0
RSV844	0	0	0	0	0	0	0	0	0	0	0	0	0	0	0	0	0	0	0	0	0	0	0	0	0	0	0	0	0	0	0	32	0	0	0	0	0	0	0	0	0	0	0	0	0	0	0	0	0
RSV845	0	0	0	0	0	0	0	0	0	0	0	0	0	0	0	0	0	0	0	0	29	0	0	0	0	0	0	0	0	0	0	0	0	0	0	0	0	0	0	0	0	0	0	0	0	0	0	0	0
RSV846	0	0	0	0	0	0	0	0	0	0	0	0	0	0	0	0	0	0	0	0	0	0	0	0	0	0	0	0	0	0	0	0	0	0	0	0	0	0	0	0	0	0	0	0	27	0	0	0	0
RSV847	0	0	0	0	0	0	0	0	0	0	0	0	0	0	0	0	0	0	0	0	0	0	0	26	0	0	0	0	0	0	0	0	0	0	0	0	0	0	0	0	0	0	0	0	0	0	0	0	0
RSV848	0	0	0	0	0	0	0	0	0	0	0	0	0	0	0	0	0	0	0	0	0	0	0	0	0	0	0	0	0	0	24	0	0	0	0	0	0	0	0	0	0	0	0	0	0	0	0	0	0
RSV849	0	0	0	0	0	0	0	0	0	0	0	0	0	0	0	0	0	0	0	0	0	0	0	0	0	0	0	0	0	0	0	0	0	0	0	0	0	0	22	0	0	0	0	0	0	0	0	0	0
RSV850	0	0	0	0	0	0	0	0	0	0	0	0	0	0	20	0	0	0	0	0	0	0	0	0	0	0	0	0	0	0	0	0	0	0	0	0	0	0	0	0	0	0	0	0	0	0	0	0	0
RSV851	0	0	0	0	0	0	0	0	0	0	0	0	0	0	0	0	0	0	0	0	0	0	0	0	0	0	0	0	0	0	0	0	0	0	0	0	0	0	20	0	0	0	0	0	0	0	0	0	0
RSV852	0	0	0	0	0	0	0	0	0	0	0	0	0	0	0	0	0	0	0	0	0	0	0	0	0	0	0	0	0	0	0	0	0	0	0	0	0	0	0	0	0	0	0	0	20	0	0	0	0
RSV853	0	0	0	0	0	0	0	0	0	0	0	0	0	0	0	0	19	0	0	0	0	0	0	0	0	0	0	0	0	0	0	0	0	0	0	0	0	0	0	0	0	0	0	0	0	0	0	0	0
RSV854	0	0	0	0	0	0	0	0	0	0	0	0	0	0	0	0	0	0	0	0	0	0	0	0	0	0	0	0	0	0	0	19	0	0	0	0	0	0	0	0	0	0	0	0	0	0	0	0	0
RSV855	0	0	0	0	0	0	0	0	0	0	0	0	0	0	0	0	0	0	0	0	0	0	0	0	0	0	0	0	0	0	0	0	0	0	0	17	0	0	0	0	0	0	0	0	0	0	0	0	0
RSV856	0	0	0	0	0	0	0	0	0	0	0	0	0	0	15	0	0	0	0	0	0	0	0	0	0	0	0	0	0	0	0	0	0	0	0	0	0	0	0	0	0	0	0	0	0	0	0	0	0
RSV857	0	0	0	0	0	0	0	0	0	0	0	0	0	0	0	0	15	0	0	0	0	0	0	0	0	0	0	0	0	0	0	0	0	0	0	0	0	0	0	0	0	0	0	0	0	0	0	0	0
RSV858	0	0	0	0	0	0	0	0	0	0	0	0	0	0	0	0	0	0	0	0	0	0	0	14	0	0	0	0	0	0	0	0	0	0	0	0	0	0	0	0	0	0	0	0	0	0	0	0	0
RSV859	0	0	0	0	0	0	0	0	0	0	0	0	0	0	0	0	0	0	0	0	0	0	0	14	0	0	0	0	0	0	0	0	0	0	0	0	0	0	0	0	0	0	0	0	0	0	0	0	0
RSV860	0	0	0	0	0	0	0	0	0	0	0	0	0	0	0	0	0	0	0	0	0	0	0	0	0	0	0	0	0	0	0	0	0	0	0	0	0	0	0	0	0	0	0	0	14	0	0	0	0
RSV861	0	0	0	0	0	0	0	0	0	0	0	0	0	0	0	0	0	0	0	0	0	0	0	0	0	0	0	0	0	0	0	0	0	0	0	0	0	0	0	0	0	0	0	0	0	14	0	0	0
RSV862	0	0	0	0	0	0	0	0	0	0	0	0	0	0	0	0	0	0	0	0	0	0	0	0	0	0	0	0	0	0	0	0	0	0	0	0	0	0	0	0	0	0	0	0	13	0	0	0	0
RSV863	0	0	0	0	0	0	0	0	0	0	0	0	0	0	0	0	0	0	0	0	0	0	0	0	0	0	0	0	0	0	0	0	0	0	0	0	0	0	0	0	0	0	0	0	0	0	0	0	0
RSV864	0	0	0	0	0	0	0	0	0	0	0	0	0	0	0	0	0	0	0	0	0	0	0	0	0	0	0	0	0	0	0	0	0	0	0	0	0	0	0	0	0	0	0	0	0	0	0	0	0
RSV865	0	0	0	0	0	0	0	0	0	0	0	0	0	0	0	0	0	0	0	0	0	0	0	0	0	0	0	0	0	0	0	0	0	0	0	0	0	0	0	0	0	0	0	0	0	0	0	0	0
RSV866	0	0	0	0	0	0	0	0	0	0	0	0	0	0	0	0	0	0	0	0	0	0	0	0	0	0	0	0	0	0	0	0	0	0	0	0	0	0	0	0	0	0	0	0	0	0	0	0	0
RSV867	0	0	0	0	0	0	0	0	0	0	0	0	0	0	0	0	0	0	0	0	0	0	0	0	0	0	0	0	0	0	0	0	0	0	0	0	0	0	0	0	0	0	0	0	0	0	0	0	0
RSV868	0	0	0	0	0	0	0	0	0	0	0	0	0	0	0	0	0	0	0	0	0	0	0	0	0	0	0	0	0	0	0	0	0	0	0	0	0	0	0	0	0	0	0	0	0	0	0	0	0
RSV869	0	0	0	0	0	0	0	0	0	0	0	0	0	0	0	0	0	0	0	0	0	0	0	0	0	0	0	0	0	0	0	0	0	0	0	0	0	0	0	0	0	0	0	0	0	0	0	0	0
RSV870	0	0	0	0	0	0	0	0	0	0	0	0	0	0	0	0	0	0	0	0	0	0	0	0	0	0	0	0	0	0	0	0	0	0	0	0	0	0	0	0	0	0	0	0	0	0	0	0	0
RSV871	0	0	0	0	0	0	0	0	0	0	0	0	0	0	0	0	0	0	0	0	0	0	0	0	0	0	0	0	0	0	0	0	0	0	0	0	0	0	0	0	0	0	0	0	0	0	0	0	0
RSV872	0	0	0	0	0	0	0	0	0	0	0	0	0	0	0	0	0	0	0	0	0	0	0	0	0	0	0	0	0	0	0	0	0	0	0	0	0	0	0	0	0	0	0	0	0	0	0	0	0
RSV873	0	0	0	0	0	0	0	0	0	0	0	0	0	0	0	0	0	0	0	0	0	0	0	0	0	0	0	0	0	0	0	0	0	0	0	0	0	0	0	0	0	0	0	0	0	0	0	0	0
RSV874	0	0	0	0	0	0	0	0	0	0	0	0	0	0	0	0	0	0	0	0	0	0	0	0	0	0	0	0	0	0	0	0	0	0	0	0	0	0	0	0	0	0	0	0	0	0	0	0	0
RSV875	0	0	0	0	0	0	0	0	0	0	0	0	0	0	0	0	0	0	0	0	0	0	0	0	0	0	0	0	0	0	0	0	0	0	0	0	0	0	0	0	0	0	0	0	0	0	0	0	0
RSV876	0	0	0	0	0	0	0	0	0	0	0	0	0	0	0	0	0	0	0	0	0	0	0	0	0	0	0	0	0	0	0	0	0	0	0	0	0	0	0	0	0	0	0	0	0	0	0	0	0
RSV877	0	0	0	0	0	0	0	0	0	0	0	0	0	0	0	0	0	0	0	0	0	0	0	0	0	0	0	0	0	0	0	0	0	0	0	0	0	0	0	0	0	0	0	0	0	0	0	0	0
RSV878	0	0	0	0	0	0	0	0	0	0	0	0	0	0	0	0	0	0	0	0	0	0	0	0	0	0	0	0	0	0	0	0	0	0	0	0	0	0	0	0	0	0	0	0	0	0	0	0	0
RSV879	0	0	0	0	0	0	0	0	0	0	0	0	0	0	0	0	0	0	0	0	0	0	0	0	0	0	0	0	0	0	0	0	0	0	0	0	0	0	0	0	0	0	0	0	0	0	0	0	0
RSV880	0	0	0	0	0	0	0	0	0	0	0	0	0	0	0	0	0	0	0	0	0	0	0	0	0	0	0	0	0	0	0	0	0	0	0	0	0	0	0	0	0	0	0	0	0	0	0	0	0
RSV881	0	0	0	0	0	0	0	0	0	0	0	0	0	0	0	0	0	0	0	0	0	0	0	0	0	0	0	0	0	0	0	0	0	0	0	0	0	0	0	0	0	0	0	0	0	0	0	0	0
RSV882	0	0	0	0	0	0	0	0	0	0	0	0	0	0	0	0	0	0	0	0	0	0	0	0	0	0	0	0	0	0	0	0	0	0	0	0	0	0	0	0	0	0	0	0	0	0	0	0	0
RSV883	0	0	0	0	0	0	0	0	0	0	0	0	0	0	0	0	0	0	0	0	0	0	0	0	0	0	0	0	0	0	0	0	0	0	0	0	0	0	0	0	0	0	0	0	0	0	0	0	0
RSV884	0	0	0	0	0	0	0	0	0	0	0	0	0	0	0	0	0	0	0	0	0	0	0	0	0	0	0	0	0	0	0	0	0	0	0	0	0	0	0	0	0	0	0	0	0	0	0	0	0
RSV885	0	0	0	0	0	0	0	0	0	0	0	0	0	0	0	0	0	0	0	0	0	0	0	0	0	0	0	0	0	0	0	0	0	0	0	0	0	0	0	0	0	0	0	0	0	0	0	0	0
RSV886	0	0	0	0	0	0	0	0	0	0	0	0	0	0	0	0	0	0	0	0	0	0	0	0	0	0	0	0	0	0	0	0	0	0	0	0	0	0	0	0	0	0	0	0	0	0	0	0	0
RSV887	0	0	0	0	0	0	0	0	0	0	0	0	0	0	0	0	0	0	0	0	0	0	0	0	0	0	0	0	0	0	0	0	0	0	0	0	0	0	0	0	0	0	0	0	0	0	0	0	0
RSV888	0	0	0	0	0	0	0	0	0	0	0	0	0	0	0	0	0	0	0	0	0	0	0	0	0	0	0	0	0	0	0	0	0	0	0	0	0	0	0	0	0	0	0	0	0	0	0	0	0
RSV889	0	0	0	0	0	0	0	0	0	0	0	0	0	0	0	0	0	0	0	0	0	0	0	0	0	0	0	0	0	0	0	0	0	0	0	0	0	0	0	0	0	0	0	0	0	0	0	0	0
RSV890	0	0	0	0	0	0	0	0	0	0	0	0	0	0	0	0	0	0	0	0	0	0	0	0	0	0	0	0	0	0	0	0	0	0	0	0	0	0	0	0	0	0	0	0	0	0	0	0	0
RSV891	0	0	0	0	0	0	0	0	0	0	0	0	0	0	0	0	0	0	0	0	0	0	0	0	0	0	0	0	0	0	0	0	0	0	0	0	0	0	0	0	0	0	0	0	0	0	0	0	0
RSV892	0	0	0	0	0	0	0	0	0	0	0	0	0	0	0	0	0	0	0	0	0	0	0	0	0	0	0	0	0	0	0	0	0	0	0	0	0	0	0	0	0	0	0	0	0	0	0	0	0
RSV893	0	0	0	0	0	0	0	0	0	0	0	0	0	0	0	0	0	0	0	0	0	0	0	0	0	0	0	0	0	0	0	0	0	0	0	0	0	0	0	0	0	0	0	0	0	0	0	0	0
RSV894	0	0	0	0	0	0	0	0	0	0	0	0	0	0	0	0	0	0	0	0	0	0	0	0	0	0	0	0	0	0	0	0	0	0	0	0	0	0	0	0	0	0	0	0	0	0	0	0	0
RSV895	0	0	0	0	0	0	0	0	0	0	0	0	0	0	0	0	0	0	0	0	0	0	0	0	0	0	0	0	0	0	0	0	0	0	0	0	0	0	0	0	0	0	0	0	0	0	0	0	0
RSV896	0	0	0	0	0	0	0	0	0	0	0	0	0	0	0	0	0	0	0	0	0	0	0	0	0	0	0	0	0	0	0	0	0	0	0	0	0	0	0	0	0	0	0	0	0	0	0	0	0
RSV897	0	0	0	0	0	0	0	0	0	0	0	0	0	0	0	0	0	0	0	0	0	0	0	0	0	0	0	0	0	0	0	0	0	0	0	0	0	0	0	0	0	0	0	0	0	0	0	0	0
RSV898	0	0	0	0	0	0	0	0	0	0	0	0	0	0	0	0	0	0	0	0	0	0	0	0	0	0	0	0	0	0	0	0	0	0	0	0	0	0	0	0	0	0	0	0	0	0	0	0	0
RSV899	0	0	0	0	0	0	0	0	0	0	0	0	0	0	0	0	0	0	0	0	0	0	0	0	0	0	0	0	0	0	0	0	0	0	0	0	0	0	0	0	0	0	0	0	0	0	0	0	0
RSV900	0	0	0	0	0	0	0	0	0	0	0	0	0	0	0	0	0	0	0	0	0	0	0	0	0	0	0	0	0	0	0	0	0	0	0	0	0	0	0	0	0	0	0	0	0	0	0	0	0
RSV901	0	0	0	0	0	0	0	0	0	0	0	0	0	0	0	0	0	0	0	0	0	0	0	0	0	0	0	0	0	0	0	0	0	0	0	0	0	0	0	0	0	0	0	0	0	0	0	0	0
RSV902	0	0	0	0	0	0	0	0	0	0	0	0	0	0	0	0	0	0	0	0	0	0	0	0	0	0	0	0	0	0	0	0	0	0	0	0	0	0	0	0	0	0	0	0	0	0	0	0	0
RSV903	0	0	0	0	0	0	0	0	0	0	0	0	0	0	0	0	0	0	0	0	0	0	0	0	0	0	0	0	0	0	0	0	0	0	0	0	0	0	0	0	0	0	0	0	0	0	0	0	0
RSV904	0	0	0	0	0	0	0	0	0	0	0	0	0	0	0	0	0	0	0	0	0	0	0	0	0	0	0	0	0	0	0	0	0	0	0	0	0	0	0	0	0	0	0	0	0	0	0	0	0
RSV905	0	0	0	0	0	0	0	0	0	0	0	0	0	0	0	0	0	0	0	0	0	0	0	0	0	0	0	0	0	0	0	0	0	0	0	0	0	0	0	0	0	0	0	0	0	0	0	0	0
RSV906	0	0	0	0	0	0	0	0	0	0	0	0	0	0	0	0	0	0	0	0	0	0	0	0	0	0	0	0	0	0	0	0	0	0	0	0	0	0	0	0	0	0	0	0	0	0	0	0	0
RSV907	0	0	0	0	0	0	0	0	0	0	0	0	0	0	0	0	0	0	0	0	0	0	0	0	0	0	0	0	0	0	0	0	0	0	0	0	0	0	0	0	0	0	0	0	0	0	0	0	0
RSV908	0	0	0	0	0	0	0	0	0	0	0	0	0	0	0	0	0	0	0	0	0	0	0	0	0	0	0	0	0	0	0	0	0	0	0	0	0	0	0	0	0	0	0	0	0	0	0	0	0
RSV909	0	0	0	0	0	0	0	0	0	0	0	0	0	0	0	0	0	0	0	0	0	0	0	0	0	0	0	0	0	0	0	0	0	0	0	0	0	0	0	0	0	0	0	0	0	0	0	0	0
RSV910	0	0	0	0	0	0	0	0	0	0	0	0	0	0	0	0	0	0	0	0	0	0	0	0	0	0	0	0	0	0	0	0	0	0	0	0	0	0	0	0	0	0	0	0	0	0	0	0	0
RSV911	0	0	0	0	0	0	0	0	0	0	0	0	0	0	0	0	0	0	0	0	0	0	0	0	0	0	0	0	0	0	0	0	0	0	0	0	0	0	0	0	0	0	0	0	0	0	0	0	0
RSV912	0	0	0	0	0	0	0	0	0	0	0	0	0	0	0	0	0	0	0	0	0	0	0	0	0	0	0	0	0	0	0	0	0	0	0	0	0	0	0	0	0	0	0	0	0	0	0	0	0
RSV913	0	0	0	0	0	0	0	0	0	0	0	0	0	0	0	0	0	0	0	0	0	0	0	0	0	0	0	0	0	0	0	0	0	0	0	0	0	0	0	0	0	0	0	0	0	0	0	0	0
RSV914	0	0	0	0	0	0	0	0	0	0	0	0	0	0	0	0	0	0	0	0	0	0	0	0	0	0	0	0	0	0	0	0	0	0	0	0	0	0	0	0	0	0	0	0	0	0	0	0	0
RSV915	0	0	0	0	0	0	0	0	0	0	0	0	0	0	0	0	0	0	0	0	0	0	0	0	0	0	0	0	0	0	0	0	0	0	0	0	0	0	0	0	0	0	0	0	0	0	0	0	0
RSV916	0	0	0	0	0	0	0	0	0	0	0	0	0	0	0	0	0	0	0	0	0	0	0	0	0	0	0	0	0	0	0	0	0	0	0	0	0	0	0	0	0	0	0	0	0	0	0	0	0
RSV917	0	0	0	0	0	0	0	0	0	0	0	0	0	0	0	0	0	0	0	0	0	0	0	0	0	0	0	0	0	0	0	0	0	0	0	0	0	0	0	0	0	0	0	0	0	0	0	0	0
RSV918	0	0	0	0	0	0	0	0	0	0	0	0	0	0	0	0	0	0	0	0	0	0	0	0	0	0	0	0	0	0	0	0	0	0	0	0	0	0	0	0	0	0	0	0	0	0	0	0	0
RSV919	0	0	0	0	0	0	0	0	0	0	0	0	0	0	0	0	0	0	0	0	0	0	0	0	0	0	0	0	0	0	0	0	0	0	0	0	0	0	0	0	0	0	0	0	0	0	0	0	0
RSV920	0	0	0	0	0	0	0	0	0	0	0	0	0	0	0	0	0	0	0	0	0	0	0	0	0	0	0	0	0	0	0	0	0	0	0	0	0	0	0	0	0	0	0	0	0	0	0	0	0
RSV921	0	0	0	0	0	0	0	0	0	0	0	0	0	0	0	0	0	0	0	0	0	0	0	0	0	0	0	0	0	0	0	0	0	0	0	0	0	0	0	0	0	0	0	0	0	0	0	0	0
RSV922	0	0	0	0	0	0	0	0	0	0	0	0	0	0	0	0	0	0	0	0	0	0	0	0	0	0	0	0	0	0	0	0	0	0	0	0	0	0	0	0	0	0	0	0	0	0	0	0	0
RSV923	0	0	0	0	0	0	0	0	0	0	0	0	0	0	0	0	0	0	0	0	0	0	0	0	0	0	0	0	0	0	0	0	0	0	0	0	0	0	0	0	0	0	0	0	0	0	0	0	0
RSV924	0	0	0	0	0	0	0	0	0	0	0	0	0	0	0	0	0	0	0	0	0	0	0	0	0	0	0	0	0	0	0	0	0	0	0	0	0	0	0	0	0	0	0	0	0	0	0	0	0
RSV925	0	0	0	0	0	0	0	0	0	0	0	0	0	0	0	0	0	0	0	0	0	0	0	0	0	0	0	0	0	0	0	0	0	0	0	0	0	0	0	0	0	0	0	0	0	0	0	0	0
RSV926	0	0	0	0	0	0	0	0	0	0	0	0	0	0	0	0	0	0	0	0	0	0	0	0	0	0	0	0	0	0	0	0	0	0	0	0	0	0	0	0	0	0	0	0	0	0	0	0	0
RSV927	0	0	0	0	0	0	0	0	0	0	0	0	0	0	0	0	0	0	0	0	0	0	0	0	0	0	0	0	0	0	0	0	0	0	0	0	0	0	0	0	0	0	0	0	0	0	0	0	0
RSV928	0	0	0	0	0	0	0	0	0	0	0	0	0	0	0	0	0	0	0	0	0	0	0	0	0	0	0	0	0	0	0	0	0	0	0	0	0	0	0	0	0	0	0	0	0	0	0	0	0
RSV929	0	0	0	0	0	0	0	0	0	0	0	0	0	0	0	0	0	0	0	0	0	0	0	0	0	0	0	0	0	0	0	0	0	0	0	0	0	0	0	0	0	0	0	0	0	0	0	0	0
RSV930	0	0	0	0	0	0	0	0	0	0	0	0	0	0	0	0	0	0	0	0	0	0	0	0	0	0	0	0	0	0	0	0	0	0	0	0	0	0	0	0	0	0	0	0	0	0	0	0	0
RSV931	0	0	0	0	0	0	0	0	0	0	0	0	0	0	0	0	0	0	0	0	0	0	0	0	0	0	0	0	0	0	0	0	0	0	0	0	0	0	0	0	0	0	0	0	0	0	0	0	0
RSV932	0	0	0	0	0	0	0	0	0	0	0	0	0	0	0	0	0	0	0	0	0	0	0	0	0	0	0	0	0	0	0	0	0	0	0	0	0	0	0	0	0	0	0	0	0	0	0	0	0
RSV933	0	0	0	0	0	0	0	0	0	0	0	0	0	0	0	0	0	0	0	0	0	0	0	0	0	0	0	0	0	0	0	0	0	0	0	0	0	0	0	0	0	0	0	0	0	0	0	0	0
RSV934	0	0	0	0	0	0	0	0	0	0	0	0	0	0	0	0	0	0	0	0	0	0	0	0	0	0	0	0	0	0	0	0	0	0	0	0	0	0	0	0	0	0	0	0	0	0	0	0	0
RSV935	0	0	0	0	0	0	0	0	0	0	0	0	0	0	0	0	0	0	0	0	0	0	0	0	0	0	0	0	0	0	0	0	0	0	0	0	0	0	0	0	0	0	0	0	0	0	0	0	0
RSV936	0	0	0	0	0	0	0	0	0	0	0	0	0	0	0	0	0	0	0	0	0	0	0	0	0	0	0	0	0	0	0	0	0	0	0	0	0	0	0	0	0	0	0	0	0	0	0	0	0
RSV937	0	0	0	0	0	0	0	0	0	0	0	0	0	0	0	0	0	0	0	0	0	0	0	0	0	0	0	0	0	0	0	0	0	0	0	0	0	0	0	0	0	0	0	0	0	0	0	0	0
RSV938	0	0	0	0	0	0	0	0	0	0	0	0	0	0	0	0	0	0	0	0	0	0	0	0	0	0	0	0	0	0	0	0	0	0	0	0	0	0	0	0	0	0	0	0	0	0	0	0	0
RSV939	0	0	0	0	0	0	0	0	0	0	0	0	0	0	0	0	0	0	0	0	0	0	0	0	0	0	0	0	0	0	0	0	0	0	0	0	0	0	0	0	0	0	0	0	0	0	0	0	0
RSV940	0	0	0	0	0	0	0	0	0	0	0	0	0	0	0	0	0	0	0	0	0	0	0	0	0	0	0	0	0	0	0	0	0	0	0	0	0	0	0	0	0	0	0	0	0	0	0	0	0
RSV941	0	0	0	0	0	0	0	0	0	0	0	0	0	0	0	0	0	0	0	0	0	0	0	0	0	0	0	0	0	0	0	0	0	0	0	0	0	0	0	0	0	0	0	0	0	0	0	0	0
RSV942	0	0	0	0	0	0	0	0	0	0	0	0	0	0	0	0	0	0	0	0	0	0	0	0	0	0	0	0	0	0	0	0	0	0	0	0	0	0	0	0	0	0	0	0	0	0	0	0	0
RSV943	0	0	0	0	0	0	0	0	0	0	0	0	0	0	0	0	0	0	0	0	0	0	0	0	0	0	0	0	0	0	0	0	0	0	0	0	0	0	0	0	0	0	0	0	0	0	0	0	0
RSV944	0	0	0	0	0	0	0	0	0	0	0	0	0	0	0	0	0	0	0	0	0	0	0	0	0	0	0	0	0	0	0	0	0	0	0	0	0	0	0	0	0	0	0	0	0	0	0	0	0
RSV945	0	0	0	0	0	0	0	0	0	0	0	0	0	0	0	0	0	0	0	0	0	0	0	0	0	0	0	0	0	0	0	0	0	0	0	0	0	0	0	0	0	0	0	0	0	0	0	0	0
RSV946	0	0	0	0	0	0	0	0	0	0	0	0	0	0	0	0	0	0	0	0	0	0	0	0	0	0	0	0	0	0	0	0	0	0	0	0	0	0	0	0	0	0	0	0	0	0	0	0	0
RSV947	0	0	0	0	0	0	0	0	0	0	0	0	0	0	0	0	0	0	0	0	0	0	0	0	0	0	0	0	0	0	0	0	0	0	0	0	0	0	0	0	0	0	0	0	0	0	0	0	0
RSV948	0	0	0	0	0	0	0	0	0	0	0	0	0	0	0	0	0	0	0	0	0	0	0	0	0	0	0	0	0	0	0	0	0	0	0	0	0	0	0	0	0	0	0	0	0	0	0	0	0
RSV949	0	0	0	0	0	0	0	0	0	0	0	0	0	0	0	0	0	0	0	0	0	0	0	0	0	0	0	0	0	0	0	0	0	0	0	0	0	0	0	0	0	0	0	0	0	0	0	0	0
RSV950	0	0	0	0	0	0	0	0	0	0	0	0	0	0	0	0	0	0	0	0	0	0	0	0	0	0	0	0	0	0	0	0	0	0	0	0	0	0	0	0	0	0	0	0	0	0	0	0	0
RSV951	0	0	0	0	0	0	0	0	0	0	0	0	0	0	0	0	0	0	0	0	0	0	0	0	0	0	0	0	0	0	0	0	0	0	0	0	0	0	0	0	0	0	0	0	0	0	0	0	0
RSV952	0	0	0	0	0	0	0	0	0	0	0	0	0	0	0	0	0	0	0	0	0	0	0	0	0	0	0	0	0	0	0	0	0	0	0	0	0	0	0	0	0	0	0	0	0	0	0	0	0
RSV953	0	0	0	0	0	0	0	0	0	0	0	0	0	0	0	0	0	0	0	0	0	0	0	0	0	0	0	0	0	0	0	0	0	0	0	0	0	0	0	0	0	0	0	0	0	0	0	0	0
RSV954	0	0	0	0	0	0	0	0	0	0	0	0	0	0	0	0	0	0	0	0	0	0	0	0	0	0	0	0	0	0	0	0	0	0	0	0	0	0	0	0	0	0	0	0	0	0	0	0	0
RSV955	0	0	0	0	0	0	0	0	0	0	0	0	0	0	0	0	0	0	0	0	0	0	0	0	0	0	0	0	0	0	0	0	0	0	0	0	0	0	0	0	0	0	0	0	0	0	0	0	0
RSV956	0	0	0	0	0	0	0	0	0	0	0	0	0	0	0	0	0	0	0	0	0	0	0	0	0	0	0	0	0	0	0	0	0	0	0	0	0	0	0	0	0	0	0	0	0	0	0	0	0
RSV957	0	0	0	0	0	0	0	0	0	0	0	0	0	0	0	0	0	0	0	0	0	0	0	0	0	0	0	0	0	0	0	0	0	0	0	0	0	0	0	0	0	0	0	0	0	0	0	0	0
RSV958	0	0	0	0	0	0	0	0	0	0	0	0	0	0	0	0	0	0	0	0	0	0	0	0	0	0	0	0	0	0	0	0	0	0	0	0	0	0	0	0	0	0	0	0	0	0	0	0	0
RSV959	0	0	0	0	0	0	0	0	0	0	0	0	0	0	0	0	0	0	0	0	0	0	0	0	0	0	0	0	0	0	0	0	0	0	0	0	0	0	0	0	0	0	0	0	0	0	0	0	0
RSV960	0	0	0	0	0	0	0	0	0	0	0	0	0	0	0	0	0	0	0	0	0	0	0	0	0	0	0	0	0	0	0	0	0	0	0	0	0	0	0	0	0	0	0	0	0	0	0	0	0
RSV961	0	0	0	0	0	0	0	0	0	0	0	0	0	0	0	0	0	0	0	0	0	0	0	0	0	0	0	0	0	0	0	0	0	0	0	0	0	0	0	0	0	0	0	0	0	0	0	0	0
RSV962	0	0	0	0	0	0	0	0	0	0	0	0	0	0	0	0	0	0	0	0	0	0	0	0	0	0	0	0	0	0	0	0	0	0	0	0	0	0	0	0	0	0	0	0	0	0	0	0	0
RSV963	0	0	0	0	0	0	0	0	0	0	0	0	0	0	0	0	0	0	0	0	0	0	0	0	0	0	0	0	0	0	0	0	0	0	0	0	0	0	0	0	0	0	0	0	0	0	0	0	0
RSV964	0	0	0	0	0	0	0	0	0	0	0	0	0	0	0	0	0	0	0	0	0	0	0	0	0	0	0	0	0	0	0	0	0	0	0	0	0	0	0	0	0	0	0	0	0	0	0	0	0
RSV965	0	0	0	0	0	0	0	0	0	0	0	0	0	0	0	0	0	0	0	0	0	0	0	0	0	0	0	0	0	0	0	0	0	0	0	0	0	0	0	0	0	0	0	0	0	0	0	0	0
RSV966	0	0	0	0	0	0	0	0	0	0	0	0	0	0	0	0	0	0	0	0	0	0	0	0	0	0	0	0	0	0	0	0	0	0	0	0	0	0	0	0	0	0	0	0	0	0	0	0	0
RSV967	0	0	0	0	0	0	0	0	0	0	0	0	0	0	0	0	0	0	0	0	0	0	0	0	0	0	0	0	0	0	0	0	0	0	0	0	0	0	0	0	0	0	0	0	0	0	0	0	0
RSV968	0	0	0	0	0	0	0	0	0	0	0	0	0	0	0	0	0	0	0	0	0	0	0	0	0	0	0	0	0	0	0	0	0	0	0	0	0	0	0	0	0	0	0	0	0	0	0	0	0
RSV969	0	0	0	0	0	0	0	0	0	0	0	0	0	0	0	0	0	0	0	0	0	0	0	0	0	0	0	0	0	0	0	0	0	0	0	0	0	0	0	0	0	0	0	0	0	0	0	0	0
RSV970	0	0	0	0	0	0	0	0	0	0	0	0	0	0	0	0	0	0	0	0	0	0	0	0	0	0	0	0	0	0	0	0	0	0	0	0	0	0	0	0	0	0	0	0	0	0	0	0	0
RSV971	0	0	0	0	0	0	0	0	0	0	0	0	0	0	0	0	0	0	0	0	0	0	0	0	0	0	0	0	0	0	0	0	0	0	0	0	0	0	0	0	0	0	0	0	0	0	0	0	0
RSV972	0	0	0	0	0	0	0	0	0	0	0	0	0	0	0	0	0	0	0	0	0	0	0	0	0	0	0	0	0	0	0	0	0	0	0	0	0	0	0	0	0	0	0	0	0	0	0	0	0
RSV973	0	0	0	0	0	0	0	0	0	0	0	0	0	0	0	0	0	0	0	0	0	0	0	0	0	0	0	0	0	0	0	0	0	0	0	0	0	0	0	0	0	0	0	0	0	0	0	0	0
RSV974	0	0	0	0	0	0	0	0	0	0	0	0	0	0	0	0	0	0	0	0	0	0	0	0	0	0	0	0	0	0	0	0	0	0	0	0	0	0	0	0	0	0	0	0	0	0	0	0	0
RSV975	0	0	0	0	0	0	0	0	0	0	0	0	0	0	0	0	0	0	0	0	0	0	0	0	0	0	0	0	0	0	0	0	0	0	0	0	0	0	0	0	0	0	0	0	0	0	0	0	0
RSV976	0	0	0	0	0	0	0	0	0	0	0	0	0	0	0	0	0	0	0	0	0	0	0	0	0	0	0	0	0	0	0	0	0	0	0	0	0	0	0	0	0	0	0	0	0	0	0	0	0
RSV977	0	0	0	0	0	0	0	0	0	0	0	0	0	0	0	0	0	0	0	0	0	0	0	0	0	0	0	0	0	0	0	0	0	0	0	0	0	0	0	0	0	0	0	0	0	0	0	0	0
RSV978	0	0	0	0	0	0	0	0	0	0	0	0	0	0	0	0	0	0	0	0	0	0	0	0	0	0	0	0	0	0	0	0	0	0	0	0	0	0	0	0	0	0	0	0	0	0	0	0	0
RSV979	0	0	0	0	0	0	0	0	0	0	0	0	0	0	0	0	0	0	0	0	0	0	0	0	0	0	0	0	0	0	0	0	0	0	0	0	0	0	0	0	0	0	0	0	0	0	0	0	0
RSV980	0	0	0	0	0	0	0	0	0	0	0	0	0	0	0	0	0	0	0	0	0	0	0	0	0	0	0	0	0	0	0	0	0	0	0	0	0	0	0	0	0	0	0	0	0	0	0	0	0
RSV981	0	0	0	0	0	0	0	0	0	0	0	0	0	0	0	0	0	0	0	0	0	0	0	0	0	0	0	0	0	0	0	0	0	0	0	0	0	0	0	0	0	0	0	0	0	0	0	0	0
RSV982	0	0	0	0	0	0	0	0	0	0	0	0	0	0	0	0	0	0	0	0	0	0	0	0	0	0	0	0	0	0	0	0	0	0	0	0	0	0	0	0	0	0	0	0	0	0	0	0	0
RSV983	0	0	0	0	0	0	0	0	0	0	0	0	0	0	0	0	0	0	0	0	0	0	0	0	0	0	0	0	0	0	0	0	0	0	0	0	0	0	0	0	0	0	0	0	0	0	0	0	0
RSV984	0	0	0	0	0	0	0	0	0	0	0	0	0	0	0	0	0	0	0	0	0	0	0	0	0	0	0	0	0	0	0	0	0	0	0	0	0	0	0	0	0	0	0	0	0	0	0	0	0
RSV985	0	0	0	0	0	0	0	0	0	0	0	0	0	0	0	0	0	0	0	0	0	0	0	0	0	0	0	0	0	0	0	0	0	0	0	0	0	0	0	0	0	0	0	0	0	0	0	0	0
RSV986	0	0	0	0	0	0	0	0	0	0	0	0	0	0	0	0	0	0	0	0	0	0	0	0	0	0	0	0	0	0	0	0	0	0	0	0	0	0	0	0	0	0	0	0	0	0	0	0	0
RSV987	0	0	0	0	0	0	0	0	0	0	0	0	0	0	0	0	0	0	0	0	0	0	0	0	0	0	0	0	0	0	0	0	0	0	0	0	0	0	0	0	0	0	0	0	0	0	0	0	0
RSV988	0	0	0	0	0	0	0	0	0	0	0	0	0	0	0	0	0	0	0	0	0	0	0	0	0	0	0	0	0	0	0	0	0	0	0	0	0	0	0	0	0	0	0	0	0	0	0	0	0
RSV989	0	0	0	0	0	0	0	0	0	0	0	0	0	0	0	0	0	0	0	0	0	0	0	0	0	0	0	0	0	0	0	0	0	0	0	0	0	0	0	0	0	0	0	0	0	0	0	0	0
RSV990	0	0	0	0	0	0	0	0	0	0	0	0	0	0	0	0	0	0	0	0	0	0	0	0	0	0	0	0	0	0	0	0	0	0	0	0	0	0	0	0	0	0	0	0	0	0	0	0	0
RSV991	0	0	0	0	0	0	0	0	0	0	0	0	0	0	0	0	0	0	0	0	0	0	0	0	0	0	0	0	0	0	0	0	0	0	0	0	0	0	0	0	0	0	0	0	0	0	0	0	0
RSV992	0	0	0	0	0	0	0	0	0	0	0	0	0	0	0	0	0	0	0	0	0	0	0	0	0	0	0	0	0	0	0	0	0	0	0	0	0	0	0	0	0	0	0	0	0	0	0	0	0
RSV993	0	0	0	0	0	0	0	0	0	0	0	0	0	0	0	0	0	0	0	0	0	0	0	0	0	0	0	0	0	0	0	0	0	0	0	0	0	0	0	0	0	0	0	0	0	0	0	0	0
RSV994	0	0	0	0	0	0	0	0	0	0	0	0	0	0	0	0	0	0	0	0	0	0	0	0	0	0	0	0	0	0	0	0	0	0	0	0	0	0	0	0	0	0	0	0	0	0	0	0	0
RSV995	0	0	0	0	0	0	0	0	0	0	0	0	0	0	0	0	0	0	0	0	0	0	0	0	0	0	0	0	0	0	0	0	0	0	0	0	0	0	0	0	0	0	0	0	0	0	0	0	0
RSV996	0	0	0	0	0	0	0	0	0	0	0	0	0	0	0	0	0	0	0	0	0	0	0	0	0	0	0	0	0	0	0	0	0	0	0	0	0	0	0	0	0	0	0	0	0	0	0	0	0
RSV997	0	0	0	0	0	0	0	0	0	0	0	0	0	0	0	0	0	0	0	0	0	0	0	0	0	0	0	0	0	0	0	0	0	0	0	0	0	0	0	0	0	0	0	0	0	0	0	0	0
RSV998	0	0	0	0	0	0	0	0	0	0	0	0	0	0	0	0	0	0	0	0	0	0	0	0	0	0	0	0	0	0	0	0	0	0	0	0	0	0	0	0	0	0	0	0	0	0	0	0	0
RSV999	0	0	0	0	0	0	0	0	0	0	0	0	0	0	0	0	0	0	0	0	0	0	0	0	0	0	0	0	0	0	0	0	0	0	0	0	0	0	0	0	0	0	0	0	0	0	0	0	0
RSV1000	0	0	0	0	0	0	0	0	0	0	0	0	0	0	0	0	0	0	0	0	0	0	0	0	0	0	0	0	0	0	0	0	0	0	0	0	0	0	0	0	0	0	0	0	0	0	0	0	0
RSV1001	0	0	0	0	0	0	0	0	0	0	0	0	0	0	0	0	0	0	0	0	0	0	0	0	0	0	0	0	0	0	0	0	0	0	0	0	0	0	0	0	0	0	0	0	0	0	0	0	0
RSV1002	0	0	0	0	0	0	0	0	0	0	0	0	0	0	0	0	0	0	0	0	0	0	0	0	0	0	0	0	0	0	0	0	0	0	0	0	0	0	0	0	0	0	0	0	0	0	0	0	0
RSV1003	0	0	0	0	0	0	0	0	0	0	0	0	0	0	0	0	0	0	0	0	0	0	0	0	0	0	0	0	0	0	0	0	0	0	0	0	0	0	0	0	0	0	0	0	0	0	0	0	0
RSV1004	0	0	0	0	0	0	0	0	0	0	0	0	0	0	0	0	0	0	0	0	0	0	0	0	0	0	0	0	0	0	0	0	0	0	0	0	0	0	0	0	0	0	0	0	0	0	0	0	0
RSV1005	0	0	0	0	0	0	0	0	0	0	0	0	0	0	0	0	0	0	0	0	0	0	0	0	0	0	0	0	0	0	0	0	0	0	0	0	0	0	0	0	0	0	0	0	0	0	0	0	0
RSV1006	0	0	0	0	0	0	0	0	0	0	0	0	0	0	0	0	0	0	0	0	0	0	0	0	0	0	0	0	0	0	0	0	0	0	0	0	0	0	0	0	0	0	0	0	0	0	0	0	0
RSV1007	0	0	0	0	0	0	0	0	0	0	0	0	0	0	0	0	0	0	0	0	0	0	0	0	0	0	0	0	0	0	0	0	0	0	0	0	0	0	0	0	0	0	0	0	0	0	0	0	0
RSV1008	0	0	0	0	0	0	0	0	0	0	0	0	0	0	0	0	0	0	0	0	0	0	0	0	0	0	0	0	0	0	0	0	0	0	0	0	0	0	0	0	0	0	0	0	0	0	0	0	0
RSV1009	0	0	0	0	0	0	0	0	0	0	0	0	0	0	0	0	0	0	0	0	0	0	0	0	0	0	0	0	0	0	0	0	0	0	0	0	0	0	0	0	0	0	0	0	0	0	0	0	0
RSV1010	0	0	0	0	0	0	0	0	0	0	0	0	0	0	0	0	0	0	0	0	0	0	0	0	0	0	0	0	0	0	0	0	0	0	0	0	0	0	0	0	0	0	0	0	0	0	0	0	0
RSV1011	0	0	0	0	0	0	0	0	0	0	0	0	0	0	0	0	0	0	0	0	0	0	0	0	0	0	0	0	0	0	0	0	0	0	0	0	0	0	0	0	0	0	0	0	0	0	0	0	0
RSV1012	0	0	0	0	0	0	0	0	0	0	0	0	0	0	0	0	0	0	0	0	0	0	0	0	0	0	0	0	0	0	0	0	0	0	0	0	0	0	0	0	0	0	0	0	0	0	0	0	0
RSV1013	0	0	0	0	0	0	0	0	0	0	0	0	0	0	0	0	0	0	0	0	0	0	0	0	0	0	0	0	0	0	0	0	0	0	0	0	0	0	0	0	0	0	0	0	0	0	0	0	0
RSV1014	0	0	0	0	0	0	0	0	0	0	0	0	0	0	0	0	0	0	0	0	0	0	0	0	0	0	0	0	0	0	0	0	0	0	0	0	0	0	0	0	0	0	0	0	0	0	0	0	0
RSV1015	0	0	0	0	0	0	0	0	0	0	0	0	0	0	0	0	0	0	0	0	0	0	0	0	0	0	0	0	0	0	0	0	0	0	0	0	0	0	0	0	0	0	0	0	0	0	0	0	0
RSV1016	0	0	0	0	0	0	0	0	0	0	0	0	0	0	0	0	0	0	0	0	0	0	0	0	0	0	0	0	0	0	0	0	0	0	0	0	0	0	0	0	0	0	0	0	0	0	0	0	0
RSV1017	0	0	0	0	0	0	0	0	0	0	0	0	0	0	0	0	0	0	0	0	0	0	0	0	0	0	0	0	0	0	0	0	0	0	0	0	0	0	0	0	0	0	0	0	0	0	0	0	0
RSV1018	0	0	0	0	0	0	0	0	0	0	0	0	0	0	0	0	0	0	0	0	0	0	0	0	0	0	0	0	0	0	0	0	0	0	0	0	0	0	0	0	0	0	0	0	0	0	0	0	0
RSV1019	0	0	0	0	0	0	0	0	0	0	0	0	0	0	0	0	0	0	0	0	0	0	0	0	0	0	0	0	0	0	0	0	0	0	0	0	0	0	0	0	0	0	0	0	0	0	0	0	0
RSV1020	0	0	0	0	0	0	0	0	0	0	0	0	0	0	0	0	0	0	0	0	0	0	0	0	0	0	0	0	0	0	0	0	0	0	0	0	0	0	0	0	0	0	0	0	0	0	0	0	0
RSV1021	0	0	0	0	0	0	0	0	0	0	0	0	0	0	0	0	0	0	0	0	0	0	0	0	0	0	0	0	0	0	0	0	0	0	0	0	0	0	0	0	0	0	0	0	0	0	0	0	0
RSV1022	0	0	0	0	0	0	0	0	0	0	0	0	0	0	0	0	0	0	0	0	0	0	0	0	0	0	0	0	0	0	0	0	0	0	0	0	0	0	0	0	0	0	0	0	0	0	0	0	0
RSV1023	0	0	0	0	0	0	0	0	0	0	0	0	0	0	0	0	0	0	0	0	0	0	0	0	0	0	0	0	0	0	0	0	0	0	0	0	0	0	0	0	0	0	0	0	0	0	0	0	0
RSV1024	0	0	0	0	0	0	0	0	0	0	0	0	0	0	0	0	0	0	0	0	0	0	0	0	0	0	0	0	0	0	0	0	0	0	0	0	0	0	0	0	0	0	0	0	0	0	0	0	0
RSV1025	0	0	0	0	0	0	0	0	0	0	0	0	0	0	0	0	0	0	0	0	0	0	0	0	0	0	0	0	0	0	0	0	0	0	0	0	0	0	0	0	0	0	0	0	0	0	0	0	0
RSV1026	0	0	0	0	0	0	0	0	0	0	0	0	0	0	0	0	0	0	0	0	0	0	0	0	0	0	0	0	0	0	0	0	0	0	0	0	0	0	0	0	0	0	0	0	0	0	0	0	0
RSV1027	0	0	0	0	0	0	0	0	0	0	0	0	0	0	0	0	0	0	0	0	0	0	0	0	0	0	0	0	0	0	0	0	0	0	0	0	0	0	0	0	0	0	0	0	0	0	0	0	0
RSV1028	0	0	0	0	0	0	0	0	0	0	0	0	0	0	0	0	0	0	0	0	0	0	0	0	0	0	0	0	0	0	0	0	0	0	0	0	0	0	0	0	0	0	0	0	0	0	0	0	0
RSV1029	0	0	0	0	0	0	0	0	0	0	0	0	0	0	0	0	0	0	0	0	0	0	0	0	0	0	0	0	0	0	0	0	0	0	0	0	0	0	0	0	0	0	0	0	0	0	0	0	0
RSV1030	0	0	0	0	0	0	0	0	0	0	0	0	0	0	0	0	0	0	0	0	0	0	0	0	0	0	0	0	0	0	0	0	0	0	0	0	0	0	0	0	0	0	0	0	0	0	0	0	0
RSV1031	0	0	0	0	0	0	0	0	0	0	0	0	0	0	0	0	0	0	0	0	0	0	0	0	0	0	0	0	0	0	0	0	0	0	0	0	0	0	0	0	0	0	0	0	0	0	0	0	0
RSV1032	0	0	0	0	0	0	0	0	0	0	0	0	0	0	0	0	0	0	0	0	0	0	0	0	0	0	0	0	0	0	0	0	0	0	0	0	0	0	0	0	0	0	0	0	0	0	0	0	0
RSV1033	0	0	0	0	0	0	0	0	0	0	0	0	0	0	0	0	0	0	0	0	0	0	0	0	0	0	0	0	0	0	0	0	0	0	0	0	0	0	0	0	0	0	0	0	0	0	0	0	0
RSV1034	0	0	0	0	0	0	0	0	0	0	0	0	0	0	0	0	0	0	0	0	0	0	0	0	0	0	0	0	0	0	0	0	0	0	0	0	0	0	0	0	0	0	0	0	0	0	0	0	0
RSV1035	0	0	0	0	0	0	0	0	0	0	0	0	0	0	0	0	0	0	0	0	0	0	0	0	0	0	0	0	0	0	0	0	0	0	0	0	0	0	0	0	0	0	0	0	0	0	0	0	0
RSV1036	0	0	0	0	0	0	0	0	0	0	0	0	0	0	0	0	0	0	0	0	0	0	0	0	0	0	0	0	0	0	0	0	0	0	0	0	0	0	0	0	0	0	0	0	0	0	0	0	0
RSV1037	0	0	0	0	0	0	0	0	0	0	0	0	0	0	0	0	0	0	0	0	0	0	0	0	0	0	0	0	0	0	0	0	0	0	0	0	0	0	0	0	0	0	0	0	0	0	0	0	0
RSV1038	0	0	0	0	0	0	0	0	0	0	0	0	0	0	0	0	0	0	0	0	0	0	0	0	0	0	0	0	0	0	0	0	0	0	0	0	0	0	0	0	0	0	0	0	0	0	0	0	0
RSV1039	0	0	0	0	0	0	0	0	0	0	0	0	0	0	0	0	0	0	0	0	0	0	0	0	0	0	0	0	0	0	0	0	0	0	0	0	0	0	0	0	0	0	0	0	0	0	0	0	0
RSV1040	0	0	0	0	0	0	0	0	0	0	0	0	0	0	0	0	0	0	0	0	0	0	0	0	0	0	0	0	0	0	0	0	0	0	0	0	0	0	0	0	0	0	0	0	0	0	0	0	0
RSV1041	0	0	0	0	0	0	0	0	0	0	0	0	0	0	0	0	0	0	0	0	0	0	0	0	0	0	0	0	0	0	0	0	0	0	0	0	0	0	0	0	0	0	0	0	0	0	0	0	0
RSV1042	0	0	0	0	0	0	0	0	0	0	0	0	0	0	0	0	0	0	0	0	0	0	0	0	0	0	0	0	0	0	0	0	0	0	0	0	0	0	0	0	0	0	0	0	0	0	0	0	0
RSV1043	0	0	0	0	0	0	0	0	0	0	0	0	0	0	0	0	0	0	0	0	0	0	0	0	0	0	0	0	0	0	0	0	0	0	0	0	0	0	0	0	0	0	0	0	0	0	0	0	0
RSV1044	0	0	0	0	0	0	0	0	0	0	0	0	0	0	0	0	0	0	0	0	0	0	0	0	0	0	0	0	0	0	0	0	0	0	0	0	0	0	0	0	0	0	0	0	0	0	0	0	0
RSV1045	0	0	0	0	0	0	0	0	0	0	0	0	0	0	0	0	0	0	0	0	0	0	0	0	0	0	0	0	0	0	0	0	0	0	0	0	0	0	0	0	0	0	0	0	0	0	0	0	0
RSV1046	0	0	0	0	0	0	0	0	0	0	0	0	0	0	0	0	0	0	0	0	0	0	0	0	0	0	0	0	0	0	0	0	0	0	0	0	0	0	0	0	0	0	0	0	0	0	0	0	0
RSV1047	0	0	0	0	0	0	0	0	0	0	0	0	0	0	0	0	0	0	0	0	0	0	0	0	0	0	0	0	0	0	0	0	0	0	0	0	0	0	0	0	0	0	0	0	0	0	0	0	0
RSV1048	0	0	0	0	0	0	0	0	0	0	0	0	0	0	0	0	0	0	0	0	0	0	0	0	0	0	0	0	0	0	0	0	0	0	0	0	0	0	0	0	0	0	0	0	0	0	0	0	0
RSV1049	0	0	0	0	0	0	0	0	0	0	0	0	0	0	0	0	0	0	0	0	0	0	0	0	0	0	0	0	0	0	0	0	0	0	0	0	0	0	0	0	0	0	0	0	0	0	0	0	0
RSV1050	0	0	0	0	0	0	0	0	0	0	0	0	0	0	0	0	0	0	0	0	0	0	0	0	0	0	0	0	0	0	0	0	0	0	0	0	0	0	0	0	0	0	0	0	0	0	0	0	0
RSV1051	0	0	0	0	0	0	0	0	0	0	0	0	0	0	0	0	0	0	0	0	0	0	0	0	0	0	0	0	0	0	0	0	0	0	0	0	0	0	0	0	0	0	0	0	0	0	0	0	0
RSV1052	0	0	0	0	0	0	0	0	0	0	0	0	0	0	0	0	0	0	0	0	0	0	0	0	0	0	0	0	0	0	0	0	0	0	0	0	0	0	0	0	0	0	0	0	0	0	0	0	0
RSV1053	0	0	0	0	0	0	0	0	0	0	0	0	0	0	0	0	0	0	0	0	0	0	0	0	0	0	0	0	0	0	0	0	0	0	0	0	0	0	0	0	0	0	0	0	0	0	0	0	0
RSV1054	0	0	0	0	0	0	0	0	0	0	0	0	0	0	0	0	0	0	0	0	0	0	0	0	0	0	0	0	0	0	0	0	0	0	0	0	0	0	0	0	0	0	0	0	0	0	0	0	0
RSV1055	0	0	0	0	0	0	0	0	0	0	0	0	0	0	0	0	0	0	0	0	0	0	0	0	0	0	0	0	0	0	0	0	0	0	0	0	0	0	0	0	0	0	0	0	0	0	0	0	0
RSV1056	0	0	0	0	0	0	0	0	0	0	0	0	0	0	0	0	0	0	0	0	0	0	0	0	0	0	0	0	0	0	0	0	0	0	0	0	0	0	0	0	0	0	0	0	0	0	0	0	0
RSV1057	0	0	0	0	0	0	0	0	0	0	0	0	0	0	0	0	0	0	0	0	0	0	0	0	0	0	0	0	0	0	0	0	0	0	0	0	0	0	0	0	0	0	0	0	0	0	0	0	0
RSV1058	0	0	0	0	0	0	0	0	0	0	0	0	0	0	0	0	0	0	0	0	0	0	0	0	0	0	0	0	0	0	0	0	0	0	0	0	0	0	0	0	0	0	0	0	0	0	0	0	0
RSV1059	0	0	0	0	0	0	0	0	0	0	0	0	0	0	0	0	0	0	0	0	0	0	0	0	0	0	0	0	0	0	0	0	0	0	0	0	0	0	0	0	0	0	0	0	0	0	0	0	0
RSV1060	0	0	0	0	0	0	0	0	0	0	0	0	0	0	0	0	0	0	0	0	0	0	0	0	0	0	0	0	0	0	0	0	0	0	0	0	0	0	0	0	0	0	0	0	0	0	0	0	0
RSV1061	0	0	0	0	0	0	0	0	0	0	0	0	0	0	0	0	0	0	0	0	0	0	0	0	0	0	0	0	0	0	0	0	0	0	0	0	0	0	0	0	0	0	0	0	0	0	0	0	0
RSV1062	0	0	0	0	0	0	0	0	0	0	0	0	0	0	0	0	0	0	0	0	0	0	0	0	0	0	0	0	0	0	0	0	0	0	0	0	0	0	0	0	0	0	0	0	0	0	0	0	0
RSV1063	0	0	0	0	0	0	0	0	0	0	0	0	0	0	0	0	0	0	0	0	0	0	0	0	0	0	0	0	0	0	0	0	0	0	0	0	0	0	0	0	0	0	0	0	0	0	0	0	0
RSV1064	0	0	0	0	0	0	0	0	0	0	0	0	0	0	0	0	0	0	0	0	0	0	0	0	0	0	0	0	0	0	0	0	0	0	0	0	0	0	0	0	0	0	0	0	0	0	0	0	0
RSV1065	0	0	0	0	0	0	0	0	0	0	0	0	0	0	0	0	0	0	0	0	0	0	0	0	0	0	0	0	0	0	0	0	0	0	0	0	0	0	0	0	0	0	0	0	0	0	0	0	0
RSV1066	0	0	0	0	0	0	0	0	0	0	0	0	0	0	0	0	0	0	0	0	0	0	0	0	0	0	0	0	0	0	0	0	0	0	0	0	0	0	0	0	0	0	0	0	0	0	0	0	0
[truncated: 60 more columns]
