# Supplementary material for: Significant Short-Term Shifts in the Microbiomes of Smokers With Periodontitis After Periodontal Therapy With Amoxicillin & Metronidazole as Revealed by 16S rDNA Amplicon Next Generation Sequencing
Source: Front Cell Infect Microbiol. 2020 May 5;10:167. doi: 10.3389/fcimb.2020.00167 (PMC7232543; doi:10.3389/fcimb.2020.00167)
Supplement: Supplementary file 2 [file Presentation_1.zip › Supplementary File 4a.xlsx]

## Sheet: Sheet 1 - placeboDESEQ
placeboDESEQ
	Phylum	Genus	Complex	log2FoldChange	lfcSE	padj
RSV1	Fusobacteria	Fusobacterium	orange	-0.203727	0.501905	0.999413
RSV2	Fusobacteria	Fusobacterium	orange	-0.389737	0.691458	0.999413
RSV3	Fusobacteria	Fusobacterium	orange	-0.569401	0.644699	0.999413
RSV4	Fusobacteria	Fusobacterium	orange	1.57725	0.576767	0.167741
RSV5	Firmicutes	Veillonella	purple	1.43517	0.652846	0.563441
RSV6	Bacteroidetes	Porphyromonas	red	-0.346654	0.696667	0.999413
RSV7	Synergistetes	Fretibacterium	NA	-0.3382	0.610598	0.999413
RSV8	Bacteroidetes	Porphyromonas	red	-0.725089	1.32961	0.999413
RSV9	Bacteroidetes	NA	NA	-0.856825	0.796848	0.999413
RSV10	Bacteroidetes	Prevotella	orange	0.465916	0.784531	0.999413
RSV11	Synergistetes	Fretibacterium	NA	-0.600678	0.537466	0.999413
RSV12	Bacteroidetes	Tannerella	red	-1.12713	0.536677	0.6621
RSV13	Firmicutes	Filifactor	NA	-0.481648	0.770388	0.999413
RSV14	Bacteroidetes	Prevotella	orange	-0.13893	1.43355	0.999413
RSV15	Synergistetes	Fretibacterium	NA	-0.733093	0.598798	0.999413
RSV16	Actinobacteria	Rothia	NA	0.111525	0.6079	0.999413
RSV17	Spirochaetae	Treponema_2	red	-0.603412	0.657906	0.999413
RSV18	Firmicutes	Selenomonas	purple	0.823864	0.537251	0.999413
RSV19	Bacteroidetes	Alloprevotella	NA	1.15072	1.42754	0.999413
RSV20	Firmicutes	Veillonella	purple	1.47667	0.615192	0.351149
RSV21	Proteobacteria	Campylobacter	orange	-0.891255	0.571017	0.999413
RSV22	Fusobacteria	Fusobacterium	orange	0.32142	2.22045	0.999413
RSV23	Firmicutes	Parvimonas	orange	-0.202195	0.470823	0.999413
RSV24	Firmicutes	Dialister	NA	-0.0763193	0.57257	0.999413
RSV25	Bacteroidetes	Alloprevotella	NA	-0.345063	2.14828	0.999413
RSV26	Firmicutes	Anaeroglobus	NA	0.0454163	0.892611	0.999413
RSV27	Saccharibacteria	NA	NA	1.17129	0.837869	0.999413
RSV28	Bacteroidetes	Alloprevotella	NA	0.283267	0.940801	0.999413
RSV29	Firmicutes	Veillonella	purple	20.8307	3.58118	5.04005e-07
RSV30	Firmicutes	Selenomonas_4	purple	-0.786211	0.710821	0.999413
RSV31	Fusobacteria	Fusobacterium	orange	1.34396	0.951718	0.999413
RSV32	Spirochaetae	Treponema_2	red	-0.581179	0.608728	0.999413
RSV33	Saccharibacteria	NA	NA	-0.4033	1.0323	0.999413
RSV34	Proteobacteria	Campylobacter	orange	0.319372	0.612596	0.999413
RSV35	Bacteroidetes	Prevotella	orange	1.16582	0.80578	0.999413
RSV36	Firmicutes	Streptococcus	yellow	0.582886	0.505482	0.999413
RSV37	Firmicutes	Selenomonas	purple	0.0495256	0.767215	0.999413
RSV38	Firmicutes	Veillonella	purple	2.61419	0.790123	0.0321621
RSV39	Firmicutes	Veillonella	purple	2.41404	1.42771	0.999413
RSV40	Proteobacteria	Haemophilus	NA	0.696677	0.934363	0.999413
RSV41	Spirochaetae	Treponema_2	red	-0.237981	1.06104	0.999413
RSV42	Bacteroidetes	NA	NA	-0.887673	1.13976	0.999413
RSV43	Spirochaetae	Treponema_2	red	-0.670933	1.07397	0.999413
RSV44	Bacteroidetes	Alloprevotella	NA	0.885079	2.01804	0.999413
RSV45	Firmicutes	Anaeroglobus	NA	-0.661953	1.3108	0.999413
RSV46	Firmicutes	Selenomonas_4	purple	-0.802799	0.918903	0.999413
RSV47	Spirochaetae	Treponema_2	red	-0.562728	1.40549	0.999413
RSV48	Bacteroidetes	Prevotella	orange	-0.514054	1.88319	0.999413
RSV49	Bacteroidetes	Prevotella_7	orange	-1.25389	1.99396	0.999413
RSV50	Bacteroidetes	Prevotella_7	orange	-0.0739576	1.01578	0.999413
RSV51	Bacteroidetes	Prevotella_7	orange	-0.814832	2.59101	0.999413
RSV52	Firmicutes	Selenomonas_3	purple	0.659	0.75793	0.999413
RSV53	Bacteroidetes	NA	NA	-0.885773	1.46404	0.999413
RSV54	Firmicutes	NA	NA	-0.733238	0.668558	0.999413
RSV55	Bacteroidetes	Prevotella	orange	-0.69023	0.793214	0.999413
RSV56	Bacteroidetes	Prevotella_2	NA	0.540447	0.962398	0.999413
RSV57	Spirochaetae	Treponema_2	red	-0.289975	0.500124	0.999413
RSV58	Bacteroidetes	Porphyromonas	red	0.0866282	4.08041	0.999413
RSV59	Firmicutes	Selenomonas_3	purple	-0.0384875	1.26822	0.999413
RSV60	Firmicutes	Streptococcus	yellow	0.252172	0.603874	0.999413
RSV61	Proteobacteria	Desulfobulbus	NA	-0.930662	0.732569	0.999413
RSV62	Firmicutes	NA	NA	-0.796433	0.669817	0.999413
RSV63	Tenericutes	Mycoplasma	NA	-0.42697	0.90077	0.999413
RSV64	Fusobacteria	Leptotrichia	NA	0.293276	1.17286	0.999413
RSV65	Actinobacteria	Corynebacterium	NA	-0.0229022	0.931105	0.999413
RSV66	Proteobacteria	Campylobacter	orange	0.321978	0.875147	0.999413
RSV67	Bacteroidetes	Prevotella_7	orange	0.622199	1.7569	0.999413
RSV68	Bacteroidetes	Prevotella_7	orange	-0.598944	1.28303	0.999413
RSV69	Bacteroidetes	Prevotella_7	orange	0.44294	0.754401	0.999413
RSV70	Bacteroidetes	Prevotella	orange	0.613258	0.952949	0.999413
RSV71	Firmicutes	Streptococcus	yellow	1.25598	1.31528	0.999413
RSV72	Fusobacteria	Oceanivirga	NA	-0.970445	2.21392	0.999413
RSV73	Fusobacteria	Fusobacterium	orange	0.488889	1.324	0.999413
RSV74	Bacteroidetes	Prevotella	orange	-3.80281	2.83894	0.999413
RSV75	Actinobacteria	Actinomyces	purple	1.29216	0.786013	0.999413
RSV76	Firmicutes	Streptococcus	yellow	3.14143	1.16512	0.17818
RSV77	Firmicutes	Selenomonas_3	purple	1.99355	1.30623	0.999413
RSV78	Firmicutes	Anaeroglobus	NA	-0.430418	1.95926	0.999413
RSV79	Bacteroidetes	Phocaeicola	NA	-0.893538	0.950694	0.999413
RSV80	Proteobacteria	Aggregatibacter	blue	0.00827084	2.34194	0.999413
RSV81	Firmicutes	Selenomonas_3	purple	1.65461	1.06298	0.999413
RSV82	Firmicutes	Peptostreptococcus	orange	-0.0358479	0.982932	0.999413
RSV83	Firmicutes	Megasphaera	NA	2.95023	1.12706	0.216936
RSV84	Bacteroidetes	Prevotella_7	orange	0.749932	1.76547	0.999413
RSV85	Bacteroidetes	Prevotella	orange	-0.836402	4.0099	0.999413
RSV86	Firmicutes	Gemella	NA	1.30797	0.750351	0.999413
RSV87	Firmicutes	NA	NA	-0.955023	0.876241	0.999413
RSV88	Spirochaetae	Treponema_2	red	0.741095	1.37495	0.999413
RSV89	Bacteroidetes	NA	NA	0.451298	2.01795	0.999413
RSV90	Firmicutes	NA	NA	0.0290317	0.971549	0.999413
RSV91	Firmicutes	Oribacterium	NA	2.56199	0.938888	0.167741
RSV92	Proteobacteria	Campylobacter	orange	0.970411	1.62245	0.999413
RSV93	Firmicutes	NA	NA	0.381114	1.92781	0.999413
RSV94	Bacteroidetes	Prevotella	orange	5.70508	4.10028	0.999413
RSV95	Firmicutes	Selenomonas_3	purple	1.35956	1.20866	0.999413
RSV96	Firmicutes	Veillonella	purple	0.159665	1.366	0.999413
RSV97	Firmicutes	NA	NA	-0.803364	1.6484	0.999413
RSV98	Firmicutes	Parvimonas	orange	0.904396	1.65608	0.999413
RSV99	Tenericutes	Mycoplasma	NA	-0.464755	0.894456	0.999413
RSV100	Bacteroidetes	Capnocytophaga	green	2.03763	1.14929	0.999413
RSV101	Firmicutes	Selenomonas_4	purple	-0.248913	1.32351	0.999413
RSV102	Bacteroidetes	Prevotella_7	orange	1.36353	4.08267	0.999413
RSV103	Spirochaetae	Treponema_2	red	0.613107	1.60095	0.999413
RSV104	Bacteroidetes	Odoribacter	NA	-2.10275	3.64808	0.999413
RSV105	Fusobacteria	Leptotrichia	NA	0.888334	2.17387	0.999413
RSV106	Spirochaetae	Treponema_2	red	0.870576	2.08925	0.999413
RSV107	Bacteroidetes	Prevotella_2	NA	0.602679	2.33562	0.999413
RSV108	Fusobacteria	Leptotrichia	NA	0.740649	1.41163	0.999413
RSV109	Firmicutes	Dialister	NA	-0.169003	0.78366	0.999413
RSV110	Bacteroidetes	Prevotella_7	orange	0.665245	0.952424	0.999413
RSV111	Bacteroidetes	Prevotella	orange	0.723583	0.923285	0.999413
RSV112	Bacteroidetes	Porphyromonas	red	-0.780524	1.72779	0.999413
RSV113	Proteobacteria	Neisseria	NA	0.593608	1.58682	0.999413
RSV114	Bacteroidetes	Alloprevotella	NA	0.622643	1.46785	0.999413
RSV115	Bacteroidetes	Prevotella_7	orange	5.73741	1.82298	0.0491554
RSV116	Firmicutes	Selenomonas_4	purple	-0.311888	1.26938	0.999413
RSV117	Proteobacteria	Eikenella	green	-0.816266	1.53588	0.999413
RSV118	Fusobacteria	Fusobacterium	orange	0	0	NA
RSV119	Firmicutes	Selenomonas_3	purple	0.506261	0.984182	0.999413
RSV120	Firmicutes	Selenomonas_3	purple	1.15969	1.45478	0.999413
RSV121	Spirochaetae	Treponema_2	red	-0.252553	1.82383	0.999413
RSV122	Actinobacteria	Scardovia	NA	1.11341	1.57405	0.999413
RSV123	Saccharibacteria	NA	NA	0.268023	1.58375	0.999413
RSV124	Proteobacteria	Eikenella	green	0.477191	1.34211	0.999413
RSV125	Actinobacteria	Atopobium	NA	0.778919	1.38048	0.999413
RSV126	Bacteroidetes	Prevotella_7	orange	-1.20738	2.60473	0.999413
RSV127	Saccharibacteria	NA	NA	0.359641	1.1331	0.999413
RSV128	Bacteroidetes	Alloprevotella	NA	-0.063303	4.11781	0.999413
RSV129	Chloroflexi	NA	NA	-1.2246	0.890429	0.999413
RSV130	Firmicutes	Selenomonas_3	purple	-1.03205	1.25869	0.999413
RSV131	Proteobacteria	Kingella	NA	0.0680567	1.09135	0.999413
RSV132	Saccharibacteria	NA	NA	0	0	NA
RSV133	Bacteroidetes	Alloprevotella	NA	-0.620163	1.0731	0.999413
RSV134	Saccharibacteria	NA	NA	1.26931	2.68218	0.999413
RSV135	Bacteroidetes	Prevotella_7	orange	3.44843	4.08375	0.999413
RSV136	Fusobacteria	Fusobacterium	orange	13.2251	4.10076	0.0411455
RSV137	Bacteroidetes	Tannerella	red	-1.694	2.25527	0.999413
RSV138	Firmicutes	NA	NA	-1.25915	0.910466	0.999413
RSV139	Firmicutes	Defluviitaleaceae_UCG-011	NA	-0.640893	1.22986	0.999413
RSV140	Firmicutes	Enterococcus	NA	0	0	NA
RSV141	Firmicutes	NA	NA	0.118775	1.37421	0.999413
RSV142	Proteobacteria	Pseudomonas	NA	0	0	NA
RSV143	Firmicutes	Mogibacterium	NA	-1.24762	0.784451	0.999413
RSV144	Bacteroidetes	Prevotella_7	orange	19.6386	3.42281	6.25941e-07
RSV145	Bacteroidetes	Prevotella_7	orange	0.127555	1.85009	0.999413
RSV146	Bacteroidetes	Tannerella	red	0.423951	0.954601	0.999413
RSV147	Bacteroidetes	Prevotella	orange	0.892065	2.31222	0.999413
RSV148	Proteobacteria	Acinetobacter	NA	-0.0633219	4.11781	0.999413
RSV149	Spirochaetae	Treponema_2	red	-0.616512	2.6204	0.999413
RSV150	Bacteroidetes	Capnocytophaga	green	0.391823	1.38037	0.999413
RSV151	Firmicutes	NA	NA	-2.98312	2.54673	0.999413
RSV152	Fusobacteria	Fusobacterium	orange	0	0	NA
RSV153	Spirochaetae	Treponema_2	red	0.553774	2.2758	0.999413
RSV154	Bacteroidetes	Capnocytophaga	green	1.27488	1.35977	0.999413
RSV155	Actinobacteria	Atopobium	NA	0.182509	1.61041	0.999413
RSV156	Spirochaetae	Treponema_2	red	0.928054	3.55515	0.999413
RSV157	Spirochaetae	Treponema_2	red	-0.250989	1.68413	0.999413
RSV158	Firmicutes	Peptococcus	NA	0.148014	1.16317	0.999413
RSV159	Bacteroidetes	Prevotella_7	orange	0.0257891	0.979668	0.999413
RSV160	Firmicutes	Ezakiella	NA	4.97457	4.10097	0.999413
RSV161	Bacteroidetes	Rikenellaceae_RC9_gut_group	NA	-0.0807781	1.44428	0.999413
RSV162	Synergistetes	Fretibacterium	NA	0.00959225	2.87572	0.999413
RSV163	Bacteroidetes	Capnocytophaga	green	1.68921	1.93768	0.999413
RSV164	Firmicutes	Granulicatella	NA	0.0275431	0.877158	0.999413
RSV165	Proteobacteria	Aggregatibacter	blue	1.53226	1.74769	0.999413
RSV166	Actinobacteria	Rothia	NA	0.52308	1.47484	0.999413
RSV167	Bacteroidetes	NA	NA	4.27897	3.73225	0.999413
RSV168	Saccharibacteria	NA	NA	4.20263	4.1022	0.999413
RSV169	Proteobacteria	Desulfomicrobium	NA	-3.03503	4.09536	0.999413
RSV170	Bacteroidetes	Prevotella_7	orange	-0.0633515	4.11781	0.999413
RSV171	Spirochaetae	Treponema_2	red	3.27958	4.10486	0.999413
RSV172	Fusobacteria	Leptotrichia	NA	0.496894	1.33623	0.999413
RSV173	Spirochaetae	Treponema_2	red	-0.397064	1.99822	0.999413
RSV174	Bacteroidetes	Capnocytophaga	green	1.10488	0.946833	0.999413
RSV175	Spirochaetae	Treponema_2	red	-0.401996	1.03219	0.999413
RSV176	Firmicutes	Anaeroglobus	NA	-1.34658	1.95415	0.999413
RSV177	Bacteroidetes	Prevotella	orange	0.523699	1.44022	0.999413
RSV178	Spirochaetae	Treponema_2	red	-0.393558	1.79618	0.999413
RSV179	Bacteroidetes	Prevotella	orange	-0.355505	1.58236	0.999413
RSV180	Firmicutes	Johnsonella	NA	-0.427135	1.39982	0.999413
RSV181	Firmicutes	Parvimonas	orange	-0.386018	1.691	0.999413
RSV182	Bacteroidetes	Prevotella	orange	0.634229	1.48673	0.999413
RSV183	Actinobacteria	Actinomyces	purple	2.68803	0.920316	0.0998051
RSV184	Bacteroidetes	Prevotella_7	orange	1.57547	1.43207	0.999413
RSV185	Proteobacteria	Alishewanella	NA	0	0	NA
RSV186	Bacteroidetes	Prevotella_7	orange	-0.0981533	1.09202	0.999413
RSV187	Firmicutes	Streptococcus	yellow	-0.496346	1.08897	0.999413
RSV188	Firmicutes	Anaeroglobus	NA	0.691054	2.95663	0.999413
RSV189	Proteobacteria	Desulfovibrio	NA	-0.0236629	1.81977	0.999413
RSV190	Bacteroidetes	Capnocytophaga	green	1.70428	1.66878	0.999413
RSV191	Bacteroidetes	Prevotella	orange	-1.06812	1.32323	0.999413
RSV192	Bacteroidetes	Prevotella	orange	-1.01309	2.50653	0.999413
RSV193	Bacteroidetes	Prevotella_2	NA	-0.680216	1.773	0.999413
RSV194	Bacteroidetes	Prevotella_7	orange	23.2399	4.09971	8.22684e-07
RSV195	Bacteroidetes	Prevotella_7	orange	-1.74388	2.42484	0.999413
RSV196	Spirochaetae	Treponema_2	red	0.573385	2.94262	0.999413
RSV197	Bacteroidetes	Rikenellaceae_RC9_gut_group	NA	-0.0317037	1.04503	0.999413
RSV198	Spirochaetae	Treponema_2	red	-1.17804	1.86828	0.999413
RSV199	Bacteroidetes	Prevotella_7	orange	-1.49034	4.08177	0.999413
RSV200	Fusobacteria	Leptotrichia	NA	0.243956	1.94062	0.999413
RSV201	Actinobacteria	Atopobium	NA	3.74906	1.73906	0.609541
RSV202	Spirochaetae	Treponema_2	red	-0.176755	1.35263	0.999413
RSV203	Proteobacteria	Alishewanella	NA	-0.0633022	4.11781	0.999413
RSV204	Fusobacteria	Leptotrichia	NA	-0.373332	2.70015	0.999413
RSV205	Bacteroidetes	Porphyromonas	red	0	0	NA
RSV206	Spirochaetae	Treponema_2	red	-0.75181	0.704577	0.999413
RSV207	Bacteroidetes	Prevotella_2	NA	-6.51363	3.04326	0.616006
RSV208	Proteobacteria	Eikenella	green	0.855578	1.53343	0.999413
RSV209	Spirochaetae	Treponema_2	red	0.448132	4.08179	0.999413
RSV210	Firmicutes	Selenomonas_4	purple	-0.063469	4.11781	0.999413
RSV211	Bacteroidetes	Prevotella_7	orange	0.551752	1.33892	0.999413
RSV212	Fusobacteria	Leptotrichia	NA	-0.466411	1.36074	0.999413
RSV213	Actinobacteria	Atopobium	NA	1.70765	1.37978	0.999413
RSV214	Bacteroidetes	Alloprevotella	NA	0	0	NA
RSV215	Proteobacteria	Aggregatibacter	blue	1.2043	1.89809	0.999413
RSV216	Firmicutes	Lachnoanaerobaculum	NA	-0.295081	1.29257	0.999413
RSV217	Bacteroidetes	Prevotella	orange	6.32151	2.74139	0.4389
RSV218	Firmicutes	Clostridium_sensu_stricto_3	NA	0	0	NA
RSV219	Firmicutes	Veillonella	purple	-0.0634322	4.11781	0.999413
RSV220	SR1_(Absconditabacteria)	NA	NA	1.17735	2.16548	0.999413
RSV221	Firmicutes	Anaeroglobus	NA	21.2689	3.76116	8.22918e-07
RSV222	Bacteroidetes	Prevotella_6	orange	3.37714	1.35457	0.283904
RSV223	Bacteroidetes	Prevotella	orange	2.00291	1.71406	0.999413
RSV224	Proteobacteria	Lautropia	NA	3.03058	1.74511	0.999413
RSV225	Actinobacteria	Bifidobacterium	NA	0.878836	1.35894	0.999413
RSV226	Firmicutes	Bulleidia	NA	-0.49063	0.872925	0.999413
RSV227	Saccharibacteria	NA	NA	1.07481	2.29736	0.999413
RSV228	Firmicutes	Selenomonas_3	purple	1.55384	1.78618	0.999413
RSV229	Firmicutes	Solobacterium	NA	1.34831	1.06831	0.999413
RSV230	Proteobacteria	Campylobacter	orange	1.77739	2.35446	0.999413
RSV231	Spirochaetae	Treponema_2	red	-1.45536	4.08302	0.999413
RSV232	Firmicutes	Dialister	NA	1.77367	2.75909	0.999413
RSV233	Firmicutes	Fusibacter	NA	0	0	NA
RSV234	Firmicutes	Streptococcus	yellow	2.41207	1.82942	0.999413
RSV235	Bacteroidetes	Tannerella	red	0	0	NA
RSV236	Bacteroidetes	Capnocytophaga	green	0.731455	1.94193	0.999413
RSV237	Firmicutes	Streptococcus	yellow	0.357116	1.35854	0.999413
RSV238	Actinobacteria	Rothia	NA	4.65497	3.5961	0.999413
RSV239	Fusobacteria	Fusobacterium	orange	0.234181	2.04338	0.999413
RSV240	Firmicutes	Lachnoanaerobaculum	NA	1.0939	1.63739	0.999413
RSV241	Spirochaetae	Treponema_2	red	0	0	NA
RSV242	Bacteroidetes	Prevotella	orange	-0.609554	1.52492	0.999413
RSV243	Tenericutes	NA	NA	-0.0219619	1.65409	0.999413
RSV244	Firmicutes	Centipeda	NA	0.778059	1.79032	0.999413
RSV245	Spirochaetae	Treponema_2	red	-0.545685	1.87094	0.999413
RSV246	Saccharibacteria	NA	NA	-0.702143	2.0187	0.999413
RSV247	Proteobacteria	Alishewanella	NA	-0.0633658	4.11781	0.999413
RSV248	Actinobacteria	Actinomyces	purple	0.572341	0.928612	0.999413
RSV249	Firmicutes	Parvimonas	orange	-0.353502	2.9838	0.999413
RSV250	Bacteroidetes	Capnocytophaga	green	2.44371	1.80279	0.999413
RSV251	Saccharibacteria	NA	NA	-0.116475	2.02944	0.999413
RSV252	Fusobacteria	Fusobacterium	orange	2.10576	4.11112	0.999413
RSV253	Firmicutes	Moryella	NA	-0.0293294	1.11102	0.999413
RSV254	Actinobacteria	Actinomyces	purple	0.054147	0.962633	0.999413
RSV255	Firmicutes	Anaeroglobus	NA	0	0	NA
RSV256	Bacteroidetes	Dysgonomonas	NA	-0.0633928	4.11781	0.999413
RSV257	Saccharibacteria	NA	NA	1.96701	2.20326	0.999413
RSV258	Bacteroidetes	Prevotella_7	orange	7.08253	4.09964	0.999413
RSV259	Firmicutes	Exiguobacterium	NA	-0.0635055	4.11781	0.999413
RSV260	Firmicutes	Dialister	NA	1.03374	2.89918	0.999413
RSV261	Spirochaetae	Treponema_2	red	1.28755	1.66968	0.999413
RSV262	Bacteroidetes	NA	NA	-0.104015	4.0892	0.999413
RSV263	Firmicutes	Stomatobaculum	NA	1.59623	1.32473	0.999413
RSV264	Spirochaetae	Treponema_2	red	12.9311	4.10503	0.0491554
RSV265	Bacteroidetes	Prevotella_6	orange	2.65477	2.08306	0.999413
RSV266	Firmicutes	Family_XIII_UCG-001	NA	-0.0949338	1.07464	0.999413
RSV267	Bacteroidetes	Prevotella_7	orange	1.58276	1.97452	0.999413
RSV268	Firmicutes	Selenomonas_4	purple	-1.39006	4.08617	0.999413
RSV269	Bacteroidetes	Bacteroides	NA	-0.0633657	4.11781	0.999413
RSV270	Bacteroidetes	Rikenellaceae_RC9_gut_group	NA	3.53116	4.10396	0.999413
RSV271	Bacteroidetes	Bergeyella	NA	3.85333	1.54847	0.283904
RSV272	Tenericutes	Acholeplasma	NA	-3.08354	4.10595	0.999413
RSV273	Bacteroidetes	Rikenellaceae_RC9_gut_group	NA	-0.208021	2.73307	0.999413
RSV274	Firmicutes	Catonella	NA	-0.427832	1.55067	0.999413
RSV275	Firmicutes	Selenomonas_4	purple	-0.0966448	2.09184	0.999413
RSV276	Firmicutes	Pseudoramibacter	NA	-1.65306	1.05165	0.999413
RSV277	Tenericutes	Mycoplasma	NA	0	0	NA
RSV278	Firmicutes	Defluviitaleaceae_UCG-011	NA	-0.342358	1.71598	0.999413
RSV279	Bacteroidetes	NA	NA	-23.9723	4.09984	4.90133e-07
RSV280	Firmicutes	Lactobacillus	NA	3.55224	4.10389	0.999413
RSV281	Firmicutes	Streptococcus	yellow	3.95458	4.10276	0.999413
RSV282	Firmicutes	Selenomonas_3	purple	-0.49853	2.02956	0.999413
RSV283	Bacteroidetes	Prevotella_2	NA	0.373882	2.76604	0.999413
RSV284	Firmicutes	Selenomonas_4	purple	-3.25601	2.09278	0.999413
RSV285	Firmicutes	NA	NA	-2.64399	3.10535	0.999413
RSV286	Firmicutes	Family_XIII_UCG-001	NA	-0.955601	1.45918	0.999413
RSV287	Firmicutes	Lachnoanaerobaculum	NA	2.96118	1.76769	0.999413
RSV288	Proteobacteria	Aggregatibacter	blue	0	0	NA
RSV289	Fusobacteria	Fusobacterium	orange	0	0	NA
RSV290	Firmicutes	Veillonella	purple	2.13787	3.54597	0.999413
RSV291	Bacteroidetes	Prevotella_7	orange	-1.12725	4.1167	0.999413
RSV292	Spirochaetae	Treponema_2	red	-0.411795	1.82316	0.999413
RSV293	Firmicutes	Parvimonas	orange	0.503321	3.68243	0.999413
RSV294	Bacteroidetes	Capnocytophaga	green	3.13674	4.10544	0.999413
RSV295	Bacteroidetes	Bacteroides	NA	-0.0633251	4.11781	0.999413
RSV296	Fusobacteria	Leptotrichia	NA	1.3395	2.00872	0.999413
RSV297	Actinobacteria	Actinomyces	purple	1.22948	1.514	0.999413
RSV298	Bacteroidetes	Prevotella_2	NA	0.493298	3.96133	0.999413
RSV299	Saccharibacteria	NA	NA	0	0	NA
RSV300	Firmicutes	Peptoniphilus	NA	1.19642	2.83505	0.999413
RSV301	Bacteroidetes	Prevotella	orange	3.79377	2.63578	0.999413
RSV302	Saccharibacteria	NA	NA	1.94961	4.11206	0.999413
RSV303	Spirochaetae	Treponema_2	red	1.13013	3.38865	0.999413
RSV304	Firmicutes	NA	NA	0.357903	1.29675	0.999413
RSV305	Spirochaetae	Treponema_2	red	-0.224035	2.15805	0.999413
RSV306	Bacteroidetes	Prevotella	orange	0.172508	2.84279	0.999413
RSV307	Spirochaetae	Sphaerochaeta	NA	-1.90581	1.56045	0.999413
RSV308	Firmicutes	Ruminococcaceae_UCG-014	NA	1.62658	1.74264	0.999413
RSV309	Firmicutes	NA	NA	-4.69028	4.10132	0.999413
RSV310	Bacteroidetes	Alloprevotella	NA	-1.0713	2.77861	0.999413
RSV311	Proteobacteria	Neisseria	NA	0.029886	2.66331	0.999413
RSV312	Bacteroidetes	Capnocytophaga	green	0.193448	4.08802	0.999413
RSV313	Bacteroidetes	Alloprevotella	NA	0	0	NA
RSV314	Saccharibacteria	NA	NA	-2.99891	2.33948	0.999413
RSV315	Fusobacteria	Leptotrichia	NA	-1.7597	2.19382	0.999413
RSV316	Bacteroidetes	Bacteroides	NA	0.418424	2.61977	0.999413
RSV317	Fusobacteria	Leptotrichia	NA	1.40691	2.5224	0.999413
RSV318	Synergistetes	Fretibacterium	NA	-0.0634803	4.11781	0.999413
RSV319	Saccharibacteria	NA	NA	-1.50152	1.63096	0.999413
RSV320	Fusobacteria	Fusobacterium	orange	0	0	NA
RSV321	Bacteroidetes	NA	NA	0.28741	1.71883	0.999413
RSV322	Firmicutes	Oribacterium	NA	-0.352356	2.12036	0.999413
RSV323	Proteobacteria	Campylobacter	orange	2.1699	1.55224	0.999413
RSV324	Firmicutes	Anaerobacillus	NA	-0.0633954	4.11781	0.999413
RSV325	Firmicutes	Parvimonas	orange	5.24783	4.10067	0.999413
RSV326	Firmicutes	Streptococcus	yellow	-0.329503	1.50003	0.999413
RSV327	Bacteroidetes	Rikenellaceae_RC9_gut_group	NA	-3.83206	4.10316	0.999413
RSV328	Fusobacteria	Fusobacterium	orange	0	0	NA
RSV329	Firmicutes	Selenomonas_3	purple	0.0253437	1.73753	0.999413
RSV330	Proteobacteria	Campylobacter	orange	-0.0634423	4.11781	0.999413
RSV331	Bacteroidetes	Rikenellaceae_RC9_gut_group	NA	0	0	NA
RSV332	Actinobacteria	Atopobium	NA	-1.00515	4.08391	0.999413
RSV333	Spirochaetae	Treponema_2	red	-1.21392	2.81303	0.999413
RSV334	Tenericutes	Acholeplasma	NA	-4.08803	4.0984	0.999413
RSV335	Bacteroidetes	Prevotella	orange	0.656187	3.58432	0.999413
RSV336	Proteobacteria	Acinetobacter	NA	0	0	NA
RSV337	Firmicutes	Lachnoanaerobaculum	NA	-0.0824523	1.98589	0.999413
RSV338	Fusobacteria	NA	NA	-0.0635065	4.11781	0.999413
RSV339	Firmicutes	Butyrivibrio_2	NA	0.4728	1.94345	0.999413
RSV340	Bacteroidetes	Alloprevotella	NA	0	0	NA
RSV341	Fusobacteria	Fusobacterium	orange	1.94735	4.08532	0.999413
RSV342	Firmicutes	Abiotrophia	NA	-0.146183	2.36359	0.999413
RSV343	Fusobacteria	Fusobacterium	orange	0	0	NA
RSV344	Firmicutes	Selenomonas	purple	1.98615	2.28224	0.999413
RSV345	Bacteroidetes	Prevotella_2	NA	-0.545742	2.18712	0.999413
RSV346	Firmicutes	Selenomonas_3	purple	0.724022	2.15052	0.999413
RSV347	Bacteroidetes	Dysgonomonas	NA	-0.0634221	4.11781	0.999413
RSV348	Bacteroidetes	Prevotella	orange	0.338914	1.66153	0.999413
RSV349	Bacteroidetes	Porphyromonas	red	0	0	NA
RSV350	Firmicutes	Anaerobacillus	NA	0	0	NA
RSV351	Bacteroidetes	Alloprevotella	NA	0.971163	3.23081	0.999413
RSV352	Firmicutes	Mogibacterium	NA	-2.06865	2.39963	0.999413
RSV353	Proteobacteria	Neisseria	NA	1.03127	1.90913	0.999413
RSV354	Spirochaetae	Treponema_2	red	0.398705	4.09009	0.999413
RSV355	Bacteroidetes	Bacteroides	NA	-0.317192	2.88298	0.999413
RSV356	Bacteroidetes	Prevotella_2	NA	-0.401402	2.08706	0.999413
RSV357	Firmicutes	Selenomonas_4	purple	-0.549683	2.65369	0.999413
RSV358	Bacteroidetes	Capnocytophaga	green	0.627074	1.49466	0.999413
RSV359	Spirochaetae	Treponema_2	red	-0.0634837	4.11781	0.999413
RSV360	Proteobacteria	Desulfobulbus	NA	-0.0634805	4.11781	0.999413
RSV361	Firmicutes	Selenomonas_3	purple	0.19747	1.75086	0.999413
RSV362	Bacteroidetes	Capnocytophaga	green	0	0	NA
RSV363	Bacteroidetes	Tannerella	red	0.259225	4.08782	0.999413
RSV364	Firmicutes	NA	NA	0.103946	3.42715	0.999413
RSV365	Bacteroidetes	Prevotella_2	NA	-0.0634668	4.11781	0.999413
RSV366	Actinobacteria	NA	NA	-0.228677	3.35266	0.999413
RSV367	Fusobacteria	Leptotrichia	NA	-2.10805	2.22718	0.999413
RSV368	Bacteroidetes	Porphyromonas	red	1.89868	2.43152	0.999413
RSV369	Bacteroidetes	Prevotella	orange	1.65204	3.80971	0.999413
RSV370	Bacteroidetes	Prevotella_7	orange	-0.611894	2.16084	0.999413
RSV371	Spirochaetae	Treponema_2	red	0	0	NA
RSV372	Bacteroidetes	Alloprevotella	NA	0	0	NA
RSV373	Tenericutes	NA	NA	-0.56988	2.34655	0.999413
RSV374	Firmicutes	Selenomonas	purple	-0.164261	3.25188	0.999413
RSV375	Firmicutes	Selenomonas_3	purple	0	0	NA
RSV376	Bacteroidetes	Porphyromonas	red	-0.0634333	4.11781	0.999413
RSV377	Firmicutes	Streptococcus	yellow	0	0	NA
RSV378	Firmicutes	Selenomonas_3	purple	1.56069	3.15464	0.999413
RSV379	Actinobacteria	Actinomyces	purple	-0.573199	1.27274	0.999413
RSV380	Synergistetes	Fretibacterium	NA	0	0	NA
RSV381	Firmicutes	NA	NA	1.19015	2.94484	0.999413
RSV382	Bacteroidetes	NA	NA	-23.7827	4.10012	5.04005e-07
RSV383	Firmicutes	Erysipelotrichaceae_UCG-006	NA	-0.0998522	1.80365	0.999413
RSV384	Spirochaetae	Treponema_2	red	0	0	NA
RSV385	Proteobacteria	Klebsiella	NA	0	0	NA
RSV386	Firmicutes	Johnsonella	NA	1.36543	3.31975	0.999413
RSV387	Spirochaetae	Treponema_2	red	-0.0634491	4.11781	0.999413
RSV388	Saccharibacteria	NA	NA	0.165942	4.0928	0.999413
RSV389	Firmicutes	NA	NA	-2.36398	1.60208	0.999413
RSV390	Firmicutes	Selenomonas_4	purple	-0.677042	2.56962	0.999413
RSV391	Firmicutes	Johnsonella	NA	0.0054074	2.15446	0.999413
RSV392	Fusobacteria	Fusobacterium	orange	0.303351	2.60255	0.999413
RSV393	Bacteroidetes	Rikenellaceae_RC9_gut_group	NA	0	0	NA
RSV394	Firmicutes	Veillonella	purple	0	0	NA
RSV395	Bacteroidetes	Prevotella_7	orange	0.0566771	2.1012	0.999413
RSV396	Proteobacteria	Desulfovibrio	NA	0.406778	3.22592	0.999413
RSV397	Firmicutes	Selenomonas_4	purple	1.4499	4.11495	0.999413
RSV398	Spirochaetae	Treponema_2	red	-0.282592	3.37103	0.999413
RSV399	Actinobacteria	NA	NA	-2.47062	1.75339	0.999413
RSV400	Firmicutes	Selenomonas_4	purple	0.601953	2.75727	0.999413
RSV401	NA	NA	NA	1.31045	4.09974	0.999413
RSV402	Firmicutes	Oribacterium	NA	16.9735	2.7604	1.07035e-07
RSV403	Proteobacteria	Desulfovibrio	NA	0	0	NA
RSV404	Fusobacteria	Leptotrichia	NA	21.191	3.41769	9.65928e-08
RSV405	Spirochaetae	Treponema_2	red	0.568301	4.04342	0.999413
RSV406	Fusobacteria	Fusobacterium	orange	0	0	NA
RSV407	Firmicutes	Erysipelotrichaceae_UCG-006	NA	-0.371754	1.82548	0.999413
RSV408	Bacteroidetes	NA	NA	21.6683	4.10052	6.18371e-06
RSV409	Proteobacteria	Bilophila	NA	-0.0634355	4.11781	0.999413
RSV410	Firmicutes	Lachnoclostridium_5	NA	0	0	NA
RSV411	Bacteroidetes	Capnocytophaga	green	1.48005	2.3989	0.999413
RSV412	Spirochaetae	Treponema_2	red	-0.690383	3.37048	0.999413
RSV413	Firmicutes	Selenomonas	purple	0.449692	3.87381	0.999413
RSV414	Firmicutes	Johnsonella	NA	0.231536	2.08251	0.999413
RSV415	Firmicutes	Oribacterium	NA	0.829893	2.40541	0.999413
RSV416	Proteobacteria	NA	NA	0	0	NA
RSV417	Firmicutes	Lactobacillus	NA	1.56444	4.11435	0.999413
RSV418	Proteobacteria	Eikenella	green	0.943668	4.10036	0.999413
RSV419	Firmicutes	NA	NA	0	0	NA
RSV420	Spirochaetae	Treponema_2	red	0	0	NA
RSV421	Bacteroidetes	Prevotella	orange	21.3199	4.08899	7.925e-06
RSV422	Proteobacteria	Campylobacter	orange	-2.95649	3.06951	0.999413
RSV423	Bacteroidetes	Tannerella	red	-0.0633892	4.11781	0.999413
RSV424	Proteobacteria	Cardiobacterium	NA	1.30696	2.51554	0.999413
RSV425	Bacteroidetes	Capnocytophaga	green	0.28919	4.10318	0.999413
RSV426	Bacteroidetes	Tannerella	red	2.80462	4.08084	0.999413
RSV427	Firmicutes	Selenomonas_3	purple	0	0	NA
RSV428	Spirochaetae	Treponema_2	red	-0.484144	2.33573	0.999413
RSV429	Firmicutes	NA	NA	-0.793112	2.41494	0.999413
RSV430	Proteobacteria	Candidatus_Hepatincola	NA	-0.0634191	4.11781	0.999413
RSV431	Firmicutes	Lachnoanaerobaculum	NA	3.96829	3.52138	0.999413
RSV432	Proteobacteria	Neisseria	NA	6.2769	4.09994	0.999413
RSV433	Fusobacteria	Leptotrichia	NA	-1.79407	4.09458	0.999413
RSV434	Spirochaetae	Treponema_2	red	0.670312	1.90485	0.999413
RSV435	Saccharibacteria	NA	NA	-0.0633721	4.11781	0.999413
RSV436	Firmicutes	Eggerthia	NA	1.43054	1.97421	0.999413
RSV437	Saccharibacteria	NA	NA	-1.78094	3.75414	0.999413
RSV438	Firmicutes	Lachnoanaerobaculum	NA	1.55104	2.90762	0.999413
RSV439	Bacteroidetes	Prevotella	orange	-0.063378	4.11781	0.999413
RSV440	Bacteroidetes	Prevotella_2	NA	4.30689	3.65106	0.999413
RSV441	Fusobacteria	Leptotrichia	NA	-0.0691233	3.0691	0.999413
RSV442	Bacteroidetes	Tannerella	red	0	0	NA
RSV443	Fusobacteria	Fusobacterium	orange	0	0	NA
RSV444	Bacteroidetes	Prevotella_7	orange	1.01692	3.28329	0.999413
RSV445	Saccharibacteria	NA	NA	-1.6084	4.0977	0.999413
RSV446	Bacteroidetes	Prevotella	orange	0	0	NA
RSV447	Fusobacteria	Fusobacterium	orange	-4.83883	4.1011	0.999413
RSV448	Firmicutes	Ruminococcaceae_UCG-014	NA	0	0	NA
RSV449	Chloroflexi	NA	NA	-0.589821	2.35214	0.999413
RSV450	Bacteroidetes	Bergeyella	NA	-0.821472	4.10444	0.999413
RSV451	Spirochaetae	Treponema_2	red	1.34046	2.15843	0.999413
RSV452	Firmicutes	Lactococcus	NA	-0.0633137	4.11781	0.999413
RSV453	Fusobacteria	Leptotrichia	NA	-18.9813	4.10881	0.000155102
RSV454	Bacteroidetes	Prevotella_7	orange	-0.590651	2.15331	0.999413
RSV455	Bacteroidetes	Rikenellaceae_RC9_gut_group	NA	0	0	NA
RSV456	Proteobacteria	Haemophilus	NA	0	0	NA
RSV457	Spirochaetae	Treponema_2	red	0	0	NA
RSV458	Fusobacteria	Fusobacterium	orange	-0.0156932	3.7417	0.999413
RSV459	Actinobacteria	Rothia	NA	0.495001	2.25617	0.999413
RSV460	Proteobacteria	Actinobacillus	NA	-0.0633368	4.11781	0.999413
RSV461	Firmicutes	Johnsonella	NA	20.9152	2.85819	8.65641e-11
RSV462	Proteobacteria	Wolinella	NA	0.958437	4.11177	0.999413
RSV463	Saccharibacteria	Candidatus_Saccharimonas	NA	0.559653	2.71779	0.999413
RSV464	Firmicutes	Streptococcus	yellow	-21.3988	4.10285	7.925e-06
RSV465	Firmicutes	Selenomonas_4	purple	3.12385	4.1055	0.999413
RSV466	Firmicutes	Shuttleworthia	NA	-0.986414	2.48442	0.999413
RSV467	Firmicutes	Anaerovorax	NA	-2.6645	4.10826	0.999413
RSV468	Spirochaetae	Treponema_2	red	0	0	NA
RSV469	Firmicutes	Gemella	NA	2.34018	4.10975	0.999413
RSV470	Fusobacteria	Fusobacterium	orange	0	0	NA
RSV471	Firmicutes	Pelospora	NA	-0.607151	3.46327	0.999413
RSV472	Firmicutes	Ruminococcaceae_UCG-014	NA	5.93656	2.36119	0.282191
RSV473	Spirochaetae	Treponema_2	red	-1.55465	4.08978	0.999413
RSV474	Bacteroidetes	Cloacibacterium	NA	-0.0633379	4.11781	0.999413
RSV475	Firmicutes	Selenomonas_4	purple	2.03526	4.08564	0.999413
RSV476	Spirochaetae	Treponema_2	red	2.69642	4.10765	0.999413
RSV477	Spirochaetae	Treponema_2	red	0	0	NA
RSV478	Fusobacteria	Streptobacillus	NA	0	0	NA
RSV479	Firmicutes	NA	NA	1.08117	3.27398	0.999413
RSV480	Firmicutes	Veillonella	purple	0	0	NA
RSV481	Bacteroidetes	NA	NA	0.768615	3.84272	0.999413
RSV482	Saccharibacteria	NA	NA	14.9132	4.10013	0.00994921
RSV483	Bacteroidetes	Capnocytophaga	green	-0.0633227	4.11781	0.999413
RSV484	Firmicutes	NA	NA	-1.64146	3.0494	0.999413
RSV485	Spirochaetae	Treponema_2	red	1.14455	3.58601	0.999413
RSV486	Firmicutes	Selenomonas	purple	2.02763	4.11159	0.999413
RSV487	Actinobacteria	NA	NA	0.514912	1.75519	0.999413
RSV488	Bacteroidetes	Alloprevotella	NA	-0.0633131	4.11781	0.999413
RSV489	Firmicutes	Lachnoanaerobaculum	NA	-0.0633387	4.11781	0.999413
RSV490	Firmicutes	Stomatobaculum	NA	-0.0633749	3.94144	0.999413
RSV491	Firmicutes	Veillonella	purple	0	0	NA
RSV492	Spirochaetae	Treponema_2	red	1.05504	4.09044	0.999413
RSV493	Proteobacteria	Aggregatibacter	blue	2.10397	4.11113	0.999413
RSV494	Bacteroidetes	Prevotella_7	orange	-23.4932	4.09995	6.25941e-07
RSV495	Proteobacteria	Martelella	NA	0	0	NA
RSV496	Bacteroidetes	Prevotella	orange	0	0	NA
RSV497	Firmicutes	Johnsonella	NA	5.22004	4.1007	0.999413
RSV498	Actinobacteria	Atopobium	NA	22.345	2.67639	4.72445e-14
RSV499	Proteobacteria	Kingella	NA	2.38267	4.10951	0.999413
RSV500	Firmicutes	Veillonella	purple	-0.063444	4.11781	0.999413
RSV501	Actinobacteria	NA	NA	1.40506	2.42472	0.999413
RSV502	Bacteroidetes	Tannerella	red	2.0058	4.01642	0.999413
RSV503	Fusobacteria	Fusobacterium	orange	0	0	NA
RSV504	Synergistetes	Pyramidobacter	NA	-0.823898	4.085	0.999413
RSV505	Proteobacteria	NA	NA	-0.189829	1.96151	0.999413
RSV506	Firmicutes	Roseburia	NA	-2.91295	4.10681	0.999413
RSV507	Proteobacteria	Kingella	NA	1.21882	3.50679	0.999413
RSV508	Firmicutes	Selenomonas_4	purple	0	0	NA
RSV509	Firmicutes	Selenomonas_4	purple	2.93562	4.10637	0.999413
RSV510	Bacteroidetes	Prevotella_7	orange	0	0	NA
RSV511	Spirochaetae	Treponema_2	red	0	0	NA
RSV512	Bacteroidetes	Prevotella	orange	0	0	NA
RSV513	Firmicutes	Centipeda	NA	-0.0594269	2.64539	0.999413
RSV514	Firmicutes	NA	NA	0	0	NA
RSV515	Firmicutes	Selenomonas_3	purple	1.18806	3.87836	0.999413
RSV516	Fusobacteria	Fusobacterium	orange	-0.0634389	4.11781	0.999413
RSV517	Proteobacteria	NA	NA	-0.063334	4.11781	0.999413
RSV518	Spirochaetae	Treponema_2	red	0	0	NA
RSV519	Bacteroidetes	Alloprevotella	NA	2.38788	2.28099	0.999413
RSV520	Bacteroidetes	Prevotella_7	orange	-21.8407	3.32002	1.08663e-08
RSV521	Proteobacteria	Xanthomonas	NA	0	0	NA
RSV522	Fusobacteria	Fusobacterium	orange	-0.0634165	4.11781	0.999413
RSV523	Bacteroidetes	Prevotella	orange	-0.0634236	4.11781	0.999413
RSV524	Fusobacteria	Fusobacterium	orange	0	0	NA
RSV525	Firmicutes	NA	NA	-3.24614	2.14106	0.999413
RSV526	Proteobacteria	Campylobacter	orange	3.35639	4.10457	0.999413
RSV527	Spirochaetae	Treponema_2	red	0	0	NA
RSV528	Bacteroidetes	Prevotella	orange	-0.485667	4.08523	0.999413
RSV529	Bacteroidetes	NA	NA	1.30742	4.11555	0.999413
RSV530	Bacteroidetes	Capnocytophaga	green	5.41781	3.29521	0.999413
RSV531	Bacteroidetes	Prevotella_7	orange	2.89729	4.10656	0.999413
RSV532	Fusobacteria	Leptotrichia	NA	0.0468016	3.08811	0.999413
RSV533	Firmicutes	NA	NA	-0.369367	3.80399	0.999413
RSV534	Saccharibacteria	NA	NA	3.88268	2.65692	0.999413
RSV535	Firmicutes	Selenomonas_4	purple	3.16017	4.10534	0.999413
RSV536	Saccharibacteria	NA	NA	-0.0634283	4.11781	0.999413
RSV537	Firmicutes	Fusibacter	NA	0	0	NA
RSV538	Proteobacteria	NA	NA	0	0	NA
RSV539	Bacteroidetes	Prevotella_7	orange	0	0	NA
RSV540	Tenericutes	Mycoplasma	NA	0	0	NA
RSV541	Tenericutes	NA	NA	-0.0634649	4.11781	0.999413
RSV542	Spirochaetae	Treponema_2	red	0	0	NA
RSV543	Firmicutes	Defluviitaleaceae_UCG-011	NA	-0.0634768	4.11781	0.999413
RSV544	Proteobacteria	Raoultella	NA	0	0	NA
RSV545	Proteobacteria	Campylobacter	orange	-0.0634572	4.11781	0.999413
RSV546	Firmicutes	Selenomonas_4	purple	-1.5433	4.09377	0.999413
RSV547	Bacteroidetes	Prevotella_7	orange	0	0	NA
RSV548	Bacteroidetes	Prevotella_7	orange	-0.0633355	4.11781	0.999413
RSV549	Bacteroidetes	Paludibacter	NA	0	0	NA
RSV550	Bacteroidetes	Prevotella_6	orange	-0.063321	4.11781	0.999413
RSV551	Proteobacteria	Paracoccus	NA	0	0	NA
RSV552	Firmicutes	Anaeroglobus	NA	0	0	NA
RSV553	Bacteroidetes	NA	NA	0	0	NA
RSV554	Bacteroidetes	Prevotella_7	orange	-0.0633414	4.11781	0.999413
RSV555	Proteobacteria	Campylobacter	orange	1.61008	2.68894	0.999413
RSV556	Saccharibacteria	Candidatus_Saccharimonas	NA	0	0	NA
RSV557	Firmicutes	Clostridium_sensu_stricto_3	NA	0	0	NA
RSV558	Actinobacteria	Actinomyces	purple	0.704683	3.75581	0.999413
RSV559	Tenericutes	Acholeplasma	NA	0	0	NA
RSV560	Actinobacteria	Actinomyces	purple	0.782527	2.2383	0.999413
RSV561	Fusobacteria	Leptotrichia	NA	0	0	NA
RSV562	Synergistetes	Fretibacterium	NA	-0.864341	2.19311	0.999413
RSV563	Bacteroidetes	Capnocytophaga	green	0	0	NA
RSV564	Bacteroidetes	NA	NA	0.233116	2.78513	0.999413
RSV565	Firmicutes	Butyrivibrio_2	NA	0	0	NA
RSV566	Proteobacteria	Eikenella	green	-0.0633019	4.11781	0.999413
RSV567	Firmicutes	Selenomonas_4	purple	-0.063283	4.11781	0.999413
RSV568	Actinobacteria	Actinomyces	purple	-0.599242	2.96305	0.999413
RSV569	Actinobacteria	Atopobium	NA	1.84547	3.89782	0.999413
RSV570	Bacteroidetes	Rikenellaceae_RC9_gut_group	NA	-0.800365	4.08649	0.999413
RSV571	Chlorobi	NA	NA	0	0	NA
RSV572	Firmicutes	Enterococcus	NA	-0.0633263	4.11781	0.999413
RSV573	Firmicutes	Dialister	NA	0	0	NA
RSV574	Bacteroidetes	Prevotella_9	NA	0	0	NA
RSV575	Firmicutes	NA	NA	0	0	NA
RSV576	Bacteroidetes	Flavobacterium	NA	0	0	NA
RSV577	Bacteroidetes	NA	NA	0	0	NA
RSV578	Firmicutes	Paenibacillus	NA	0	0	NA
RSV579	Tenericutes	Mycoplasma	NA	0	0	NA
RSV580	Actinobacteria	Actinomyces	purple	0.652653	3.00192	0.999413
RSV581	Proteobacteria	Novosphingobium	NA	0	0	NA
RSV582	Firmicutes	Mogibacterium	NA	1.48192	1.98439	0.999413
RSV583	Firmicutes	Veillonella	purple	0	0	NA
RSV584	Actinobacteria	Actinomyces	purple	-1.00211	2.42755	0.999413
RSV585	Actinobacteria	Rothia	NA	2.5866	3.06241	0.999413
RSV586	Bacteroidetes	Alkaliflexus	NA	0	0	NA
RSV587	Bacteroidetes	Prevotella_7	orange	0.115978	2.66074	0.999413
RSV588	Bacteroidetes	Capnocytophaga	green	0	0	NA
RSV589	Actinobacteria	Bifidobacterium	NA	0	0	NA
RSV590	Firmicutes	Defluviitaleaceae_UCG-011	NA	0	0	NA
RSV591	Firmicutes	Oribacterium	NA	1.69047	2.83026	0.999413
RSV592	Firmicutes	NA	NA	-2.5332	1.96171	0.999413
RSV593	Synergistetes	Jonquetella	NA	-0.0633781	4.11781	0.999413
RSV594	Spirochaetae	Treponema_2	red	0	0	NA
RSV595	Firmicutes	Peptostreptococcus	orange	0	0	NA
RSV596	Actinobacteria	Actinomyces	purple	0	0	NA
RSV597	Firmicutes	Johnsonella	NA	2.78664	4.10714	0.999413
RSV598	Spirochaetae	Treponema_2	red	-0.670462	2.80252	0.999413
RSV599	Bacteroidetes	Prevotella	orange	0	0	NA
RSV600	Bacteroidetes	Prevotella	orange	0.551715	4.09533	0.999413
RSV601	Actinobacteria	Atopobium	NA	1.15119	4.08278	0.999413
RSV602	Saccharibacteria	NA	NA	-0.0632846	4.11781	0.999413
RSV603	Saccharibacteria	Candidatus_Saccharimonas	NA	2.87459	3.32458	0.999413
RSV604	Saccharibacteria	NA	NA	-18.2174	4.11637	0.000366542
RSV605	Proteobacteria	Haemophilus	NA	-4.18709	3.8466	0.999413
RSV606	Firmicutes	Shuttleworthia	NA	-0.506813	4.10389	0.999413
RSV607	Bacteroidetes	Prevotella	orange	4.98274	4.10096	0.999413
RSV608	Firmicutes	NA	NA	-2.15248	4.11153	0.999413
RSV609	Bacteroidetes	NA	NA	-0.0634364	4.11781	0.999413
RSV610	Bacteroidetes	Prevotella_7	orange	0	0	NA
RSV611	Bacteroidetes	Prevotella_7	orange	0	0	NA
RSV612	Fusobacteria	Fusobacterium	orange	-3.42014	4.10451	0.999413
RSV613	Firmicutes	Selenomonas_3	purple	-0.0634174	4.11781	0.999413
RSV614	Bacteroidetes	Prevotella	orange	0	0	NA
RSV615	Bacteroidetes	Prevotella_7	orange	0	0	NA
RSV616	Firmicutes	Johnsonella	NA	2.89972	4.10655	0.999413
RSV617	Firmicutes	Howardella	NA	0.0726397	2.22619	0.999413
RSV618	Firmicutes	Roseburia	NA	0	0	NA
RSV619	Spirochaetae	Treponema_2	red	-0.267023	4.09217	0.999413
RSV620	Fusobacteria	Fusobacterium	orange	2.78669	4.10714	0.999413
RSV621	Bacteroidetes	Flavobacterium	NA	0	0	NA
RSV622	Saccharibacteria	Candidatus_Saccharimonas	NA	3.34202	4.10462	0.999413
RSV623	Bacteroidetes	Prevotella	orange	0	0	NA
RSV624	Proteobacteria	Eikenella	green	0	0	NA
RSV625	Actinobacteria	Corynebacterium	NA	1.35978	2.15451	0.999413
RSV626	Spirochaetae	Treponema_2	red	-0.0634161	4.11781	0.999413
RSV627	Firmicutes	NA	NA	0.146102	3.72938	0.999413
RSV628	Bacteroidetes	Bergeyella	NA	-0.0634518	3.71883	0.999413
RSV629	Fusobacteria	Leptotrichia	NA	-1.37208	3.51686	0.999413
RSV630	Firmicutes	Selenomonas_4	purple	-1.60847	4.09205	0.999413
RSV631	Fusobacteria	Leptotrichia	NA	-0.0634632	4.11781	0.999413
RSV632	Firmicutes	Streptococcus	yellow	0	0	NA
RSV633	Bacteroidetes	Prevotella	orange	0	0	NA
RSV634	Bacteroidetes	Leadbetterella	NA	0	0	NA
RSV635	Actinobacteria	Actinomyces	purple	5.58114	3.70658	0.999413
RSV636	Spirochaetae	Treponema_2	red	0	0	NA
RSV637	Firmicutes	NA	NA	0	0	NA
RSV638	Firmicutes	Selenomonas_4	purple	1.95447	4.11203	0.999413
RSV639	Bacteroidetes	Alloprevotella	NA	0	0	NA
RSV640	Firmicutes	Lactobacillus	NA	6.64349	4.09978	0.999413
RSV641	Spirochaetae	Treponema_2	red	0	0	NA
RSV642	Actinobacteria	Propionibacterium	NA	0	0	NA
RSV643	Bacteroidetes	Rikenellaceae_RC9_gut_group	NA	-4.33817	3.49492	0.999413
RSV644	Actinobacteria	Atopobium	NA	0	0	NA
RSV645	Bacteroidetes	Prevotella	orange	-4.2572	4.10211	0.999413
RSV646	Proteobacteria	Acinetobacter	NA	-0.0633004	4.11781	0.999413
RSV647	Synergistetes	Pyramidobacter	NA	-2.89349	3.09645	0.999413
RSV648	Firmicutes	NA	NA	3.46762	4.10417	0.999413
RSV649	Fusobacteria	Sneathia	NA	-0.0633406	4.11781	0.999413
RSV650	Spirochaetae	Treponema_2	red	0.0491285	4.10128	0.999413
RSV651	Firmicutes	Anaerosporobacter	NA	-0.0633399	4.11781	0.999413
RSV652	Proteobacteria	Acinetobacter	NA	0	0	NA
RSV653	Firmicutes	Oscillibacter	NA	0	0	NA
RSV654	Proteobacteria	Neisseria	NA	0	0	NA
RSV655	Proteobacteria	Campylobacter	orange	0	0	NA
RSV656	Proteobacteria	NA	NA	-1.50554	4.10077	0.999413
RSV657	Bacteroidetes	Alloprevotella	NA	0	0	NA
RSV658	Synergistetes	Fretibacterium	NA	0	0	NA
RSV659	Fusobacteria	Fusobacterium	orange	0	0	NA
RSV660	Proteobacteria	Kingella	NA	-2.42901	3.73742	0.999413
RSV661	SR1_(Absconditabacteria)	NA	NA	0	0	NA
RSV662	Spirochaetae	Treponema_2	red	0	0	NA
RSV663	Firmicutes	Selenomonas	purple	2.09292	4.1112	0.999413
RSV664	Firmicutes	NA	NA	-0.43621	4.08495	0.999413
RSV665	Actinobacteria	Lawsonella	NA	-0.0634321	4.11781	0.999413
RSV666	Firmicutes	Gemella	NA	3.50911	4.10403	0.999413
RSV667	Chloroflexi	NA	NA	0	0	NA
RSV668	Fusobacteria	Fusobacterium	orange	0	0	NA
RSV669	Spirochaetae	Treponema_2	red	0	0	NA
RSV670	Firmicutes	Selenomonas_4	purple	0	0	NA
RSV671	Bacteroidetes	Capnocytophaga	green	-0.0634109	4.11781	0.999413
RSV672	Verrucomicrobia	NA	NA	0	0	NA
RSV673	Bacteroidetes	Prevotella	orange	-0.0633136	4.11781	0.999413
RSV674	Saccharibacteria	NA	NA	-0.0634373	4.11781	0.999413
RSV675	Spirochaetae	Treponema_2	red	0	0	NA
RSV676	Firmicutes	Acetoanaerobium	NA	0	0	NA
RSV677	Firmicutes	NA	NA	0	0	NA
RSV678	Firmicutes	Selenomonas_4	purple	0	0	NA
RSV679	Synergistetes	Fretibacterium	NA	0	0	NA
RSV680	Firmicutes	Selenomonas	purple	-0.0632891	4.11781	0.999413
RSV681	Firmicutes	NA	NA	0	0	NA
RSV682	Spirochaetae	Treponema_2	red	-2.63116	4.10848	0.999413
RSV683	Firmicutes	Alkaliphilus	NA	0	0	NA
RSV684	Proteobacteria	Cardiobacterium	NA	-1.73672	4.11391	0.999413
RSV685	Firmicutes	Selenomonas_4	purple	0	0	NA
RSV686	Firmicutes	Lachnoanaerobaculum	NA	-1.71238	3.78256	0.999413
RSV687	Firmicutes	Lachnoanaerobaculum	NA	-0.0632946	4.11781	0.999413
RSV688	Bacteroidetes	Bergeyella	NA	-0.00264384	3.59329	0.999413
RSV689	Actinobacteria	Actinomyces	purple	0	0	NA
RSV690	Firmicutes	Lachnoanaerobaculum	NA	1.22503	4.11575	0.999413
RSV691	Spirochaetae	Treponema_2	red	2.21972	4.08677	0.999413
RSV692	Bacteroidetes	Prevotella_7	orange	-0.714179	3.60172	0.999413
RSV693	Saccharibacteria	NA	NA	-2.23066	4.0926	0.999413
RSV694	Fusobacteria	Leptotrichia	NA	-0.0634438	4.11781	0.999413
RSV695	Proteobacteria	NA	NA	-0.276341	3.24809	0.999413
RSV696	Firmicutes	Johnsonella	NA	0	0	NA
RSV697	Actinobacteria	Rothia	NA	-4.28024	3.35886	0.999413
RSV698	Fusobacteria	Leptotrichia	NA	2.59484	4.10826	0.999413
RSV699	Firmicutes	Dialister	NA	0	0	NA
RSV700	Proteobacteria	Cardiobacterium	NA	0	0	NA
RSV701	Firmicutes	Selenomonas_3	purple	-1.71985	4.08639	0.999413
RSV702	Saccharibacteria	NA	NA	0.00614334	4.09681	0.999413
RSV703	Fusobacteria	Leptotrichia	NA	0	0	NA
RSV704	Firmicutes	Shuttleworthia	NA	-0.0633271	4.11781	0.999413
RSV705	Proteobacteria	Aeromonas	NA	0	0	NA
RSV706	Firmicutes	Staphylococcus	NA	-0.0633181	4.11781	0.999413
RSV707	Firmicutes	Howardella	NA	2.88075	3.55715	0.999413
RSV708	Proteobacteria	Campylobacter	orange	2.12614	4.11101	0.999413
RSV709	Spirochaetae	Treponema_2	red	-2.88062	4.10699	0.999413
RSV710	Bacteroidetes	Porphyromonas	red	-0.063434	4.11781	0.999413
RSV711	Firmicutes	Lachnoanaerobaculum	NA	0	0	NA
RSV712	Bacteroidetes	Prevotella_7	orange	0	0	NA
RSV713	Bacteroidetes	Tannerella	red	3.4124	4.10436	0.999413
RSV714	Bacteroidetes	Prevotella_7	orange	-3.13096	4.10572	0.999413
RSV715	Firmicutes	Granulicatella	NA	0.34733	4.10725	0.999413
RSV716	Fusobacteria	Fusobacterium	orange	-0.0634457	4.11781	0.999413
RSV717	Firmicutes	Fastidiosipila	NA	0	0	NA
RSV718	Bacteroidetes	Prevotella_7	orange	-1.71215	4.11403	0.999413
RSV719	Bacteroidetes	NA	NA	0	0	NA
RSV720	Bacteroidetes	Prevotella_2	NA	0	0	NA
RSV721	Fusobacteria	Leptotrichia	NA	0	0	NA
RSV722	Bacteroidetes	Rikenellaceae_RC9_gut_group	NA	-0.0634849	4.11781	0.999413
RSV723	Tenericutes	Acholeplasma	NA	-0.0633331	4.11781	0.999413
RSV724	Actinobacteria	Cryptobacterium	NA	-1.18288	4.06487	0.999413
RSV725	Firmicutes	NA	NA	-0.0949475	4.09921	0.999413
RSV726	Firmicutes	Moryella	NA	-1.40898	4.09945	0.999413
RSV727	Bacteroidetes	NA	NA	3.47237	3.32629	0.999413
RSV728	Bacteroidetes	NA	NA	-4.29451	4.10203	0.999413
RSV729	Proteobacteria	Rhizobium	NA	-0.0633986	4.11781	NA
RSV730	Synergistetes	Fretibacterium	NA	0	0	NA
RSV731	Bacteroidetes	NA	NA	0	0	NA
RSV732	Bacteroidetes	NA	NA	0.401392	4.10756	0.999413
RSV733	Bacteroidetes	Macellibacteroides	NA	0	0	NA
RSV734	Bacteroidetes	Capnocytophaga	green	-0.0634423	4.11781	0.999413
RSV735	Firmicutes	Ruminococcaceae_UCG-014	NA	-0.063401	4.11781	NA
RSV736	Proteobacteria	Alishewanella	NA	1.72684	4.11344	0.999413
RSV737	Firmicutes	Selenomonas	purple	-2.35139	4.09956	0.999413
RSV738	Bacteroidetes	Prevotella	orange	-2.4879	4.10943	0.999413
RSV739	Cyanobacteria	NA	NA	0	0	NA
RSV740	Firmicutes	NA	NA	3.13067	3.73703	0.999413
RSV741	Saccharibacteria	Candidatus_Saccharimonas	NA	0	0	NA
RSV742	Proteobacteria	Novosphingobium	NA	-0.0633179	4.11781	0.999413
RSV743	Proteobacteria	NA	NA	0	0	NA
RSV744	Proteobacteria	Aggregatibacter	red	0	0	NA
RSV745	Bacteroidetes	Prevotella_6	orange	0	0	NA
RSV746	Actinobacteria	Actinomyces	purple	-1.2949	4.11599	0.999413
RSV747	Spirochaetae	Treponema_2	red	3.44284	4.10426	0.999413
RSV748	Fusobacteria	Leptotrichia	NA	0	0	NA
RSV749	Firmicutes	Tyzzerella	NA	-0.0633488	4.11781	0.999413
RSV750	Actinobacteria	Actinomyces	purple	-1.50085	2.71894	0.999413
RSV751	Bacteroidetes	Rikenellaceae_RC9_gut_group	NA	-0.0634429	4.11781	0.999413
RSV752	Bacteroidetes	Rikenellaceae_RC9_gut_group	NA	0	0	NA
RSV753	Bacteroidetes	Capnocytophaga	green	0	0	NA
RSV754	Proteobacteria	Paenirhodobacter	NA	-0.0633544	4.11781	NA
RSV755	Proteobacteria	Propionivibrio	NA	-0.0634272	4.11781	0.999413
RSV756	Firmicutes	Lachnoanaerobaculum	NA	0	0	NA
RSV757	Firmicutes	Lactobacillus	NA	5.26722	4.10065	0.999413
RSV758	Firmicutes	Selenomonas_4	purple	1.31846	4.11551	0.999413
RSV759	Proteobacteria	Neisseria	NA	-0.0634126	4.11781	0.999413
RSV760	Bacteroidetes	Bergeyella	NA	0	0	NA
RSV761	Firmicutes	NA	NA	0	0	NA
RSV762	Proteobacteria	Acinetobacter	NA	0	0	NA
RSV763	Firmicutes	Erysipelotrichaceae_UCG-004	NA	0.679208	4.11704	0.999413
RSV764	Spirochaetae	Treponema_2	red	-1.47871	4.1064	0.999413
RSV765	Firmicutes	Family_XIII_AD3011_group	NA	-23.258	3.90174	2.86785e-07
RSV766	Bacteroidetes	Prevotella	orange	0	0	NA
RSV767	Spirochaetae	Treponema_2	red	-0.0634035	4.11781	NA
RSV768	Spirochaetae	Treponema_2	red	0	0	NA
RSV769	Saccharibacteria	NA	NA	0	0	NA
RSV770	Actinobacteria	Actinomyces	purple	0	0	NA
RSV771	Fusobacteria	Leptotrichia	NA	0	0	NA
RSV772	Bacteroidetes	Capnocytophaga	green	0	0	NA
RSV773	Proteobacteria	Campylobacter	orange	-6.1963	4.11799	0.999413
RSV774	Bacteroidetes	Prevotella_2	NA	0	0	NA
RSV775	Bacteroidetes	Prevotella	orange	0	0	NA
RSV776	Firmicutes	Dialister	NA	0	0	NA
RSV777	Firmicutes	Lactobacillus	NA	-0.0632982	4.11781	0.999413
RSV778	Firmicutes	NA	NA	0	0	NA
RSV779	Proteobacteria	Pseudoxanthomonas	NA	0	0	NA
RSV780	Bacteroidetes	Prevotella	orange	0.25063	4.10543	0.999413
RSV781	Saccharibacteria	NA	NA	0	0	NA
RSV782	Firmicutes	Stomatobaculum	NA	2.75504	4.10732	0.999413
RSV783	Proteobacteria	Enterobacter	NA	0	0	NA
RSV784	Spirochaetae	Treponema_2	red	1.17749	4.11586	NA
RSV785	Bacteroidetes	Alloprevotella	NA	3.82861	4.10308	0.999413
RSV786	Fusobacteria	Fusobacterium	orange	0	0	NA
RSV787	Bacteroidetes	Capnocytophaga	green	2.21008	4.09973	0.999413
RSV788	Firmicutes	Selenomonas_3	purple	0	0	NA
RSV789	Spirochaetae	Treponema_2	red	0	0	NA
RSV790	Firmicutes	NA	NA	-1.09753	4.01431	0.999413
RSV791	Firmicutes	NA	NA	-2.02962	4.09669	0.999413
RSV792	Saccharibacteria	NA	NA	-1.81064	4.11349	0.999413
RSV793	Firmicutes	Lactobacillus	NA	-0.0633536	4.11781	0.999413
RSV794	Bacteroidetes	Rikenellaceae_RC9_gut_group	NA	0	0	NA
RSV795	Bacteroidetes	Prevotella_7	orange	-2.9704	4.10651	0.999413
RSV796	Bacteroidetes	Bergeyella	NA	0	0	NA
RSV797	Saccharibacteria	Candidatus_Saccharimonas	NA	0	0	NA
RSV798	Firmicutes	Dialister	NA	-0.0633981	4.11781	0.999413
RSV799	Firmicutes	Anaerofilum	NA	-0.0633592	4.11781	NA
RSV800	Proteobacteria	Campylobacter	orange	0	0	NA
RSV801	Firmicutes	Lactobacillus	NA	0	0	NA
RSV802	Bacteroidetes	Rikenellaceae_RC9_gut_group	NA	0	0	NA
RSV803	Bacteroidetes	Prevotella_6	orange	-0.063472	4.11781	0.999413
RSV804	SR1_(Absconditabacteria)	NA	NA	2.12856	4.10287	0.999413
RSV805	Bacteroidetes	Alloprevotella	NA	0	0	NA
RSV806	Fusobacteria	Leptotrichia	NA	0	0	NA
RSV807	Firmicutes	Shuttleworthia	NA	0	0	NA
RSV808	Firmicutes	Johnsonella	NA	-0.348629	4.0931	0.999413
RSV809	Firmicutes	Ezakiella	NA	-3.90098	4.10297	0.999413
RSV810	Bacteroidetes	NA	NA	0	0	NA
RSV811	Spirochaetae	Treponema_2	red	0	0	NA
RSV812	Actinobacteria	Actinomyces	purple	-0.0633645	4.11781	0.999413
RSV813	Proteobacteria	NA	NA	-0.0633609	4.11781	NA
RSV814	Bacteroidetes	NA	NA	-4.40228	4.10182	0.999413
RSV815	Spirochaetae	Treponema_2	red	-1.23909	4.10298	0.999413
RSV816	Bacteroidetes	Prevotella_7	orange	0	0	NA
RSV817	Proteobacteria	NA	NA	2.94802	4.04734	0.999413
RSV818	Proteobacteria	Cardiobacterium	NA	0	0	NA
RSV819	Firmicutes	Family_XIII_AD3011_group	NA	0	0	NA
RSV820	Firmicutes	Selenomonas_4	purple	0	0	NA
RSV821	Proteobacteria	Cardiobacterium	NA	-1.21394	2.90768	0.999413
RSV822	Firmicutes	Selenomonas	purple	0	0	NA
RSV823	Firmicutes	Shuttleworthia	NA	-0.0633219	4.11781	0.999413
RSV824	Proteobacteria	NA	NA	-0.0634166	4.11781	0.999413
RSV825	Firmicutes	Selenomonas_3	purple	0	0	NA
RSV826	Firmicutes	Veillonella	purple	-2.39557	4.10999	0.999413
RSV827	Spirochaetae	Treponema_2	red	-1.54732	4.11487	0.999413
RSV828	Bacteroidetes	Prevotella_7	orange	0	0	NA
RSV829	Fusobacteria	Leptotrichia	NA	-0.0634306	4.11781	0.999413
RSV830	Spirochaetae	Treponema_2	red	-3.60702	4.10385	0.999413
RSV831	Firmicutes	Lactobacillus	NA	0	0	NA
RSV832	Bacteroidetes	Prevotella_7	orange	0	0	NA
RSV833	Firmicutes	Stomatobaculum	NA	0	0	NA
RSV834	Firmicutes	Selenomonas_3	purple	0	0	NA
RSV835	Firmicutes	Selenomonas_3	purple	0	0	NA
RSV836	Proteobacteria	NA	NA	-0.0633647	4.11781	NA
RSV837	Proteobacteria	Mannheimia	NA	4.76635	4.11799	0.999413
RSV838	Firmicutes	Selenomonas_4	purple	0	0	NA
RSV839	Fusobacteria	Fusobacterium	orange	-0.063422	4.11781	0.999413
RSV840	Actinobacteria	Actinomyces	purple	0	0	NA
RSV841	Proteobacteria	Campylobacter	orange	-0.063315	4.11781	0.999413
RSV842	Tenericutes	Mycoplasma	NA	0	0	NA
RSV843	Firmicutes	Lachnoanaerobaculum	NA	0.256879	4.10298	0.999413
RSV844	Bacteroidetes	NA	NA	0	0	NA
RSV845	Proteobacteria	Cardiobacterium	NA	2.86794	4.10671	0.999413
RSV846	Firmicutes	Lachnospiraceae_NK3A20_group	NA	-0.063417	4.11781	0.999413
RSV847	Tenericutes	NA	NA	-2.49757	4.10215	0.999413
RSV848	Elusimicrobia	NA	NA	-2.07106	4.11202	0.999413
RSV849	Saccharibacteria	Candidatus_Saccharimonas	NA	1.62456	4.11401	0.999413
RSV850	Spirochaetae	Treponema_2	red	-3.06119	4.10605	0.999413
RSV851	Bacteroidetes	Capnocytophaga	green	0	0	NA
RSV852	Fusobacteria	Leptotrichia	NA	0	0	NA
RSV853	Fusobacteria	Leptotrichia	NA	-2.19658	4.11125	0.999413
RSV854	Proteobacteria	Propionivibrio	NA	2.93302	4.10638	0.999413
RSV855	Bacteroidetes	Capnocytophaga	green	0	0	NA
RSV856	Spirochaetae	Treponema_2	red	0	0	NA
RSV857	Proteobacteria	Cardiobacterium	NA	-1.92393	4.11285	0.999413
RSV858	Gracilibacteria	NA	NA	0.679215	4.11704	NA
RSV859	Saccharibacteria	Candidatus_Saccharimonas	NA	-0.580477	4.11509	0.999413
RSV860	Bacteroidetes	NA	NA	1.47839	4.11481	0.999413
RSV861	Firmicutes	Dialister	NA	-0.0633537	4.11781	NA
RSV862	Proteobacteria	Neisseria	NA	-0.0634014	4.11781	NA
RSV863	Bacteroidetes	Prevotella_7	orange	0	0	NA
RSV864	Saccharibacteria	NA	NA	0	0	NA
RSV865	Fusobacteria	Fusobacterium	orange	0	0	NA
RSV866	Bacteroidetes	Alloprevotella	NA	3.90263	4.10289	0.999413
RSV867	Saccharibacteria	NA	NA	0	0	NA
RSV868	Bacteroidetes	Odoribacter	NA	0	0	NA
RSV869	Saccharibacteria	NA	NA	-1.15645	4.11661	0.999413
RSV870	Firmicutes	Filifactor	NA	-3.93885	4.10287	0.999413
RSV871	Bacteroidetes	Alloprevotella	NA	0	0	NA
RSV872	Bacteroidetes	Alloprevotella	NA	0	0	NA
RSV873	Firmicutes	Selenomonas_4	purple	-0.743662	4.09043	0.999413
RSV874	Spirochaetae	Treponema_2	red	0	0	NA
RSV875	Fusobacteria	Fusobacterium	orange	0	0	NA
RSV876	Tenericutes	Mycoplasma	NA	4.65496	4.1014	0.999413
RSV877	Bacteroidetes	Capnocytophaga	green	0	0	NA
RSV878	Bacteroidetes	Prevotella_7	orange	0	0	NA
RSV879	Saccharibacteria	NA	NA	0	0	NA
RSV880	Fusobacteria	Leptotrichia	NA	-3.53675	4.10409	0.999413
RSV881	Proteobacteria	Cardiobacterium	NA	0	0	NA
RSV882	Bacteroidetes	Prevotella_7	orange	-0.0634036	4.11781	0.999413
RSV883	Actinobacteria	Actinomyces	purple	3.6583	4.10356	0.999413
RSV884	Bacteroidetes	Prevotella_7	orange	0	0	NA
RSV885	Firmicutes	Parvimonas	orange	0	0	NA
RSV886	Bacteroidetes	Prevotella	orange	0	0	NA
RSV887	Saccharibacteria	Candidatus_Saccharimonas	NA	0	0	NA
RSV888	Saccharibacteria	NA	NA	0	0	NA
RSV889	Spirochaetae	Treponema_2	red	-0.0634205	4.11781	0.999413
RSV890	Fusobacteria	Leptotrichia	NA	0	0	NA
RSV891	Bacteroidetes	Alloprevotella	NA	0	0	NA
RSV892	Fusobacteria	Fusobacterium	orange	0	0	NA
RSV893	Bacteroidetes	Porphyromonas	red	-4.94542	4.10095	0.999413
RSV894	Bacteroidetes	Porphyromonas	red	0	0	NA
RSV895	Proteobacteria	Neisseria	NA	0	0	NA
RSV896	Firmicutes	Selenomonas_4	purple	0	0	NA
RSV897	Tenericutes	Mycoplasma	NA	1.07222	4.08643	0.999413
RSV898	Proteobacteria	Campylobacter	orange	0	0	NA
RSV899	Bacteroidetes	Alloprevotella	NA	3.63029	4.10365	0.999413
RSV900	Proteobacteria	Campylobacter	orange	0	0	NA
RSV901	Bacteroidetes	Prevotella_7	orange	-1.96102	4.11264	0.999413
RSV902	Spirochaetae	Treponema_2	red	0	0	NA
RSV903	Fusobacteria	Leptotrichia	NA	-2.8583	4.10711	0.999413
RSV904	Firmicutes	Selenomonas_4	purple	0	0	NA
RSV905	Firmicutes	NA	NA	0	0	NA
RSV906	Fusobacteria	Leptotrichia	NA	0	0	NA
RSV907	Spirochaetae	Treponema_2	red	0	0	NA
RSV908	Spirochaetae	Treponema_2	red	0	0	NA
RSV909	Proteobacteria	Campylobacter	orange	0	0	NA
RSV910	Spirochaetae	Treponema_2	red	0	0	NA
RSV911	Fusobacteria	Fusobacterium	orange	-3.27411	4.10509	0.999413
RSV912	Firmicutes	Veillonella	purple	0	0	NA
RSV913	Saccharibacteria	NA	NA	0	0	NA
RSV914	Actinobacteria	Slackia	NA	0.819934	2.85267	0.999413
RSV915	Firmicutes	Anaeroglobus	NA	0	0	NA
RSV916	Proteobacteria	Mannheimia	NA	-3.41073	4.10455	0.999413
RSV917	Firmicutes	Defluviitaleaceae_UCG-011	NA	-0.688313	4.08326	0.999413
RSV918	Bacteroidetes	Porphyromonas	red	2.97713	4.10617	0.999413
RSV919	Spirochaetae	Treponema_2	red	0	0	NA
RSV920	Bacteroidetes	NA	NA	0	0	NA
RSV921	Bacteroidetes	Prevotella	orange	0	0	NA
RSV922	Fusobacteria	Leptotrichia	NA	-4.12344	4.10241	0.999413
RSV923	Tenericutes	Mycoplasma	NA	0	0	NA
RSV924	Fusobacteria	Fusobacterium	orange	0	0	NA
RSV925	Firmicutes	Johnsonella	NA	2.10578	4.11112	0.999413
RSV926	Spirochaetae	Treponema_2	red	0	0	NA
RSV927	Synergistetes	Fretibacterium	NA	0	0	NA
RSV928	Firmicutes	Johnsonella	NA	-2.03992	4.09731	0.999413
RSV929	Firmicutes	Selenomonas_4	purple	0	0	NA
RSV930	Fusobacteria	Leptotrichia	NA	0	0	NA
RSV931	Fusobacteria	Fusobacterium	orange	0	0	NA
RSV932	Tenericutes	Mycoplasma	NA	0	0	NA
RSV933	Spirochaetae	Treponema_2	red	0	0	NA
RSV934	Firmicutes	Selenomonas	purple	0	0	NA
RSV935	Firmicutes	Parvimonas	orange	0	0	NA
RSV936	Firmicutes	Selenomonas	purple	0	0	NA
RSV937	Spirochaetae	Treponema_2	red	0	0	NA
RSV938	Spirochaetae	Treponema_2	red	-1.9839	4.11251	0.999413
RSV939	Proteobacteria	Campylobacter	orange	0	0	NA
RSV940	Bacteroidetes	Phocaeicola	NA	0	0	NA
RSV941	Spirochaetae	Treponema_2	red	0	0	NA
RSV942	Proteobacteria	Comamonas	NA	-0.0634112	4.11781	0.999413
RSV943	Spirochaetae	Treponema_2	red	0	0	NA
RSV944	Firmicutes	NA	NA	0	0	NA
RSV945	Firmicutes	Selenomonas_4	purple	-0.0634931	4.11781	0.999413
RSV946	Firmicutes	Centipeda	NA	0	0	NA
RSV947	Spirochaetae	Treponema_2	red	-0.0634469	4.11781	0.999413
RSV948	Proteobacteria	Ottowia	NA	0	0	NA
RSV949	Firmicutes	Selenomonas_4	purple	-2.79135	4.10749	0.999413
RSV950	Spirochaetae	Treponema_2	red	0	0	NA
RSV951	Firmicutes	Dialister	NA	0	0	NA
RSV952	Bacteroidetes	Prevotella_7	orange	0	0	NA
RSV953	Firmicutes	Selenomonas	purple	0	0	NA
RSV954	Firmicutes	Bulleidia	NA	0	0	NA
RSV955	Spirochaetae	Treponema_2	red	-0.0634621	4.11781	0.999413
RSV956	Fusobacteria	Fusobacterium	orange	0	0	NA
RSV957	Saccharibacteria	NA	NA	0	0	NA
RSV958	Firmicutes	Lachnoanaerobaculum	NA	0	0	NA
RSV959	Spirochaetae	Treponema_2	red	0	0	NA
RSV960	Spirochaetae	Treponema_2	red	0	0	NA
RSV961	Firmicutes	Selenomonas	purple	0	0	NA
RSV962	Firmicutes	Centipeda	NA	0	0	NA
RSV963	Fusobacteria	Fusobacterium	orange	0	0	NA
RSV964	Spirochaetae	Treponema_2	red	0	0	NA
RSV965	Saccharibacteria	NA	NA	-4.04416	4.1026	0.999413
RSV966	Firmicutes	Selenomonas_4	purple	0	0	NA
RSV967	Fusobacteria	Leptotrichia	NA	2.27424	4.11014	0.999413
RSV968	Spirochaetae	Treponema_2	red	0	0	NA
RSV969	Saccharibacteria	NA	NA	0	0	NA
RSV970	Bacteroidetes	Prevotella_2	NA	-0.0632953	4.11781	0.999413
RSV971	Firmicutes	Centipeda	NA	0	0	NA
RSV972	Bacteroidetes	Porphyromonas	red	0	0	NA
RSV973	Actinobacteria	Propionibacterium	NA	0	0	NA
RSV974	Firmicutes	Ezakiella	NA	0	0	NA
RSV975	Firmicutes	Catonella	NA	0	0	NA
RSV976	Firmicutes	Catonella	NA	-0.0634438	4.11781	0.999413
RSV977	Bacteroidetes	Prevotella	orange	0	0	NA
RSV978	Fusobacteria	Fusobacterium	orange	0	0	NA
RSV979	Bacteroidetes	NA	NA	0	0	NA
RSV980	Firmicutes	Johnsonella	NA	0	0	NA
RSV981	Bacteroidetes	Capnocytophaga	green	3.2124	4.10513	0.999413
RSV982	Spirochaetae	Treponema_2	red	0	0	NA
RSV983	Actinobacteria	Actinomyces	purple	-2.27261	4.11077	0.999413
RSV984	Bacteroidetes	Prevotella_6	orange	-0.0634418	4.11781	0.999413
RSV985	Bacteroidetes	Alloprevotella	NA	0	0	NA
RSV986	Synergistetes	Fretibacterium	NA	0	0	NA
RSV987	Bacteroidetes	Capnocytophaga	green	0	0	NA
RSV988	Firmicutes	NA	NA	0	0	NA
RSV989	Proteobacteria	Campylobacter	orange	0	0	NA
RSV990	Fusobacteria	Leptotrichia	NA	2.59756	4.10825	0.999413
RSV991	Proteobacteria	NA	NA	0	0	NA
RSV992	Actinobacteria	Olsenella	NA	0	0	NA
RSV993	Bacteroidetes	NA	NA	0	0	NA
RSV994	Saccharibacteria	NA	NA	0	0	NA
RSV995	Saccharibacteria	NA	NA	0	0	NA
RSV996	Spirochaetae	Treponema_2	red	0	0	NA
RSV997	Firmicutes	Johnsonella	NA	0	0	NA
RSV998	Bacteroidetes	Alloprevotella	NA	0	0	NA
RSV999	Spirochaetae	Treponema_2	red	0	0	NA
RSV1000	Firmicutes	Defluviitaleaceae_UCG-011	NA	0	0	NA
RSV1001	Bacteroidetes	Rikenellaceae_RC9_gut_group	NA	-0.0634393	4.11781	0.999413
RSV1002	Actinobacteria	Alloscardovia	NA	1.85646	4.11264	0.999413
RSV1003	Firmicutes	Moryella	NA	0	0	NA
RSV1004	Fusobacteria	Fusobacterium	orange	0	0	NA
RSV1005	Spirochaetae	Treponema_2	red	0	0	NA
RSV1006	Spirochaetae	Treponema_2	red	1.36146	3.75779	0.999413
RSV1007	Firmicutes	NA	NA	-2.92527	4.10674	0.999413
RSV1008	Fusobacteria	Leptotrichia	NA	0	0	NA
RSV1009	Bacteroidetes	NA	NA	2.19506	4.1106	0.999413
RSV1010	Proteobacteria	Pseudomonas	NA	0	0	NA
RSV1011	Actinobacteria	Actinomyces	purple	0	0	NA
RSV1012	Firmicutes	Oribacterium	NA	0	0	NA
RSV1013	Bacteroidetes	Prevotella	orange	0	0	NA
RSV1014	Spirochaetae	Treponema_2	red	0	0	NA
RSV1015	Bacteroidetes	Prevotella_7	orange	0	0	NA
RSV1016	Bacteroidetes	Prevotella_7	orange	3.51349	4.10402	0.999413
RSV1017	Actinobacteria	Atopobium	NA	0	0	NA
RSV1018	Firmicutes	Erysipelotrichaceae_UCG-006	NA	-0.0634245	4.11781	0.999413
RSV1019	Bacteroidetes	Capnocytophaga	green	0	0	NA
RSV1020	Bacteroidetes	Tannerella	red	0	0	NA
RSV1021	Proteobacteria	NA	NA	-1.89667	4.11301	0.999413
RSV1022	Spirochaetae	Sphaerochaeta	NA	-2.6645	4.10826	0.999413
RSV1023	Firmicutes	Gemella	NA	0	0	NA
RSV1024	Firmicutes	Selenomonas_4	purple	0	0	NA
RSV1025	Bacteroidetes	Prevotella_7	orange	-1.83107	4.11338	0.999413
RSV1026	Spirochaetae	Treponema_2	red	-0.0634497	4.11781	0.999413
RSV1027	Bacteroidetes	Prevotella	orange	0	0	NA
RSV1028	Tenericutes	Mycoplasma	NA	0	0	NA
RSV1029	Spirochaetae	Treponema_2	red	0	0	NA
RSV1030	Firmicutes	Lachnospiraceae_NK3A20_group	NA	0	0	NA
RSV1031	Proteobacteria	Ideonella	NA	0	0	NA
RSV1032	Fusobacteria	Leptotrichia	NA	0	0	NA
RSV1033	Firmicutes	Lachnoanaerobaculum	NA	0	0	NA
RSV1034	Proteobacteria	Rs-M59_termite_group	NA	1.12747	4.11599	NA
RSV1035	Fusobacteria	Fusobacterium	orange	0	0	NA
RSV1036	Firmicutes	Selenomonas	purple	0	0	NA
RSV1037	Firmicutes	Candidatus_Soleaferrea	NA	0	0	NA
RSV1038	Firmicutes	NA	NA	0	0	NA
RSV1039	Actinobacteria	Actinomyces	purple	0	0	NA
RSV1040	Firmicutes	Lachnoanaerobaculum	NA	-0.0634416	4.11781	0.999413
RSV1041	Firmicutes	Parvimonas	orange	0	0	NA
RSV1042	Fusobacteria	Fusobacterium	orange	0	0	NA
RSV1043	Firmicutes	NA	NA	0	0	NA
RSV1044	Firmicutes	Family_XIII_UCG-001	NA	0	0	NA
RSV1045	Bacteroidetes	Capnocytophaga	green	0	0	NA
RSV1046	Actinobacteria	Atopobium	NA	0	0	NA
RSV1047	Firmicutes	Lachnoanaerobaculum	NA	0	0	NA
RSV1048	Bacteroidetes	Prevotella_7	orange	0	0	NA
RSV1049	Fusobacteria	Leptotrichia	NA	0	0	NA
RSV1050	Actinobacteria	Actinomyces	purple	0	0	NA
RSV1051	Proteobacteria	Cardiobacterium	NA	0	0	NA
RSV1052	Firmicutes	Parvimonas	orange	0	0	NA
RSV1053	Firmicutes	Lactobacillus	NA	0	0	NA
RSV1054	NA	NA	NA	0	0	NA
RSV1055	Bacteroidetes	Capnocytophaga	green	0	0	NA
RSV1056	Bacteroidetes	Alloprevotella	NA	0	0	NA
RSV1057	Bacteroidetes	Tannerella	red	-1.24615	4.11621	0.999413
RSV1058	Actinobacteria	Parascardovia	NA	0	0	NA
RSV1059	Fusobacteria	Fusobacterium	orange	0	0	NA
RSV1060	Bacteroidetes	Tannerella	red	0	0	NA
RSV1061	Firmicutes	Veillonella	purple	-0.0633274	4.11781	0.999413
RSV1062	Proteobacteria	NA	NA	0	0	NA
RSV1063	Actinobacteria	Actinomyces	purple	0	0	NA
RSV1064	Proteobacteria	NA	NA	-1.19032	4.11648	NA
RSV1065	Synergistetes	Candidatus_Tammella	NA	1.65259	4.11386	0.999413
RSV1066	Bacteroidetes	NA	NA	0	0	NA
