# Supplementary material for: Significant Short-Term Shifts in the Microbiomes of Smokers With Periodontitis After Periodontal Therapy With Amoxicillin & Metronidazole as Revealed by 16S rDNA Amplicon Next Generation Sequencing
Source: Front Cell Infect Microbiol. 2020 May 5;10:167. doi: 10.3389/fcimb.2020.00167 (PMC7232543; doi:10.3389/fcimb.2020.00167)
Supplement: Supplementary file 2 [file Presentation_1.zip › Supplementary File 4b.xlsx]

## Sheet: Sheet 1 - ABDESEQ
ABDESEQ
	Phylum	Genus	Complex	log2FoldChange	lfcSE	padj
RSV1	Fusobacteria	Fusobacterium	orange	-1.20149	0.501914	0.0993141
RSV2	Fusobacteria	Fusobacterium	orange	-1.74159	0.69147	0.0747041
RSV3	Fusobacteria	Fusobacterium	orange	-1.90604	0.6447	0.0239848
RSV4	Fusobacteria	Fusobacterium	orange	2.4207	0.576724	0.000287893
RSV5	Firmicutes	Veillonella	purple	1.11263	0.652787	0.36866
RSV6	Bacteroidetes	Porphyromonas	red	-1.71083	0.696688	0.0880672
RSV7	Synergistetes	Fretibacterium	NA	-3.00323	0.610639	9.72526e-06
RSV8	Bacteroidetes	Porphyromonas	red	-3.83136	1.32964	0.0300432
RSV9	Bacteroidetes	NA	NA	-2.53146	0.796895	0.0124405
RSV10	Bacteroidetes	Prevotella	orange	0.85835	0.784522	0.700848
RSV11	Synergistetes	Fretibacterium	NA	-2.3783	0.537506	0.000105187
RSV12	Bacteroidetes	Tannerella	red	-3.34129	0.536755	8.32022e-09
RSV13	Firmicutes	Filifactor	NA	-2.3671	0.770432	0.0168848
RSV14	Bacteroidetes	Prevotella	orange	-0.0723264	1.43356	0.992794
RSV15	Synergistetes	Fretibacterium	NA	-4.40894	0.599059	5.42903e-12
RSV16	Actinobacteria	Rothia	NA	1.47538	0.607836	0.0922568
RSV17	Spirochaetae	Treponema_2	red	-2.23867	0.65792	0.00576449
RSV18	Firmicutes	Selenomonas	purple	0.455066	0.537278	0.783068
RSV19	Bacteroidetes	Alloprevotella	NA	-1.92078	1.42751	0.573097
RSV20	Firmicutes	Veillonella	purple	1.29021	0.615112	0.189573
RSV21	Proteobacteria	Campylobacter	orange	-1.76887	0.571105	0.0157817
RSV22	Fusobacteria	Fusobacterium	orange	-0.76608	2.22039	0.967862
RSV23	Firmicutes	Parvimonas	orange	-0.599192	0.4708	0.618717
RSV24	Firmicutes	Dialister	NA	0.350865	0.572447	0.877066
RSV25	Bacteroidetes	Alloprevotella	NA	-0.0938013	2.14808	0.992794
RSV26	Firmicutes	Anaeroglobus	NA	-0.307014	0.892586	0.967862
RSV27	Saccharibacteria	NA	NA	0.680499	0.837786	0.798868
RSV28	Bacteroidetes	Alloprevotella	NA	0.36362	0.940751	0.967862
RSV29	Firmicutes	Veillonella	purple	0.788373	3.55852	0.967862
RSV30	Firmicutes	Selenomonas_4	purple	-0.296072	0.710702	0.967448
RSV31	Fusobacteria	Fusobacterium	orange	1.70372	0.951421	0.336964
RSV32	Spirochaetae	Treponema_2	red	-2.26143	0.608738	0.00188571
RSV33	Saccharibacteria	NA	NA	-1.71895	1.03231	0.390542
RSV34	Proteobacteria	Campylobacter	orange	-0.627603	0.612614	0.718784
RSV35	Bacteroidetes	Prevotella	orange	0.083174	0.805727	0.980593
RSV36	Firmicutes	Streptococcus	yellow	0.476239	0.505326	0.740726
RSV37	Firmicutes	Selenomonas	purple	-0.600189	0.767224	0.805396
RSV38	Firmicutes	Veillonella	purple	1.46303	0.789781	0.308123
RSV39	Firmicutes	Veillonella	purple	1.64658	1.42741	0.688047
RSV40	Proteobacteria	Haemophilus	NA	2.05569	0.934358	0.153047
RSV41	Spirochaetae	Treponema_2	red	-2.1115	1.0612	0.240796
RSV42	Bacteroidetes	NA	NA	-0.501171	1.13974	0.966571
RSV43	Spirochaetae	Treponema_2	red	-2.43268	1.07407	0.136356
RSV44	Bacteroidetes	Alloprevotella	NA	-0.23279	2.018	0.978472
RSV45	Firmicutes	Anaeroglobus	NA	-0.186914	1.31068	0.969452
RSV46	Firmicutes	Selenomonas_4	purple	-1.42124	0.918902	0.4436
RSV47	Spirochaetae	Treponema_2	red	-1.0829	1.40558	0.80567
RSV48	Bacteroidetes	Prevotella	orange	-2.99904	1.8832	0.420644
RSV49	Bacteroidetes	Prevotella_7	orange	-1.33534	1.99398	0.842918
RSV50	Bacteroidetes	Prevotella_7	orange	0.932768	1.01569	0.748226
RSV51	Bacteroidetes	Prevotella_7	orange	-10.3064	2.6164	0.000787783
RSV52	Firmicutes	Selenomonas_3	purple	0.914079	0.75792	0.655917
RSV53	Bacteroidetes	NA	NA	-1.52676	1.46404	0.711999
RSV54	Firmicutes	NA	NA	-1.27336	0.668576	0.279152
RSV55	Bacteroidetes	Prevotella	orange	0.66694	0.79322	0.786785
RSV56	Bacteroidetes	Prevotella_2	NA	-0.123622	0.962275	0.973565
RSV57	Spirochaetae	Treponema_2	red	-1.48112	0.500122	0.0239641
RSV58	Bacteroidetes	Porphyromonas	red	-28.5145	4.09936	7.98098e-11
RSV59	Firmicutes	Selenomonas_3	purple	-0.415825	1.26788	0.967862
RSV60	Firmicutes	Streptococcus	yellow	1.15903	0.603641	0.274794
RSV61	Proteobacteria	Desulfobulbus	NA	-3.93634	0.733141	9.66696e-07
RSV62	Firmicutes	NA	NA	-3.35324	0.670104	6.39185e-06
RSV63	Tenericutes	Mycoplasma	NA	-3.57268	0.901294	0.000724205
RSV64	Fusobacteria	Leptotrichia	NA	0.14758	1.17273	0.973711
RSV65	Actinobacteria	Corynebacterium	NA	-0.536465	0.930958	0.883711
RSV66	Proteobacteria	Campylobacter	orange	1.60087	0.875008	0.315973
RSV67	Bacteroidetes	Prevotella_7	orange	-0.265952	1.75696	0.969452
RSV68	Bacteroidetes	Prevotella_7	orange	-1.44708	1.28297	0.694847
RSV69	Bacteroidetes	Prevotella_7	orange	0.498619	0.754402	0.84944
RSV70	Bacteroidetes	Prevotella	orange	0.150645	0.952792	0.967862
RSV71	Firmicutes	Streptococcus	yellow	2.15911	1.31562	0.407138
RSV72	Fusobacteria	Oceanivirga	NA	-0.982251	2.21409	0.96575
RSV73	Fusobacteria	Fusobacterium	orange	0.673786	1.32417	0.924606
RSV74	Bacteroidetes	Prevotella	orange	-0.39444	2.83523	0.969452
RSV75	Actinobacteria	Actinomyces	purple	0.564843	0.78581	0.830187
RSV76	Firmicutes	Streptococcus	yellow	2.26194	1.1646	0.265883
RSV77	Firmicutes	Selenomonas_3	purple	1.59148	1.30584	0.647242
RSV78	Firmicutes	Anaeroglobus	NA	-5.58609	1.97316	0.0341837
RSV79	Bacteroidetes	Phocaeicola	NA	-1.20917	0.950586	0.618717
RSV80	Proteobacteria	Aggregatibacter	blue	0.492003	2.34247	0.967862
RSV81	Firmicutes	Selenomonas_3	purple	0.645716	1.06268	0.878258
RSV82	Firmicutes	Peptostreptococcus	orange	1.67018	0.98308	0.369881
RSV83	Firmicutes	Megasphaera	NA	1.42896	1.12678	0.618717
RSV84	Bacteroidetes	Prevotella_7	orange	0.614331	1.76565	0.967862
RSV85	Bacteroidetes	Prevotella	orange	-3.0896	4.03489	0.80567
RSV86	Firmicutes	Gemella	NA	0.2059	0.749982	0.967862
RSV87	Firmicutes	NA	NA	-3.55712	0.876513	0.000495375
RSV88	Spirochaetae	Treponema_2	red	1.36861	1.37473	0.727522
RSV89	Bacteroidetes	NA	NA	-1.08097	2.01801	0.90861
RSV90	Firmicutes	NA	NA	-0.873177	0.97206	0.7575
RSV91	Firmicutes	Oribacterium	NA	1.34612	0.938348	0.515766
RSV92	Proteobacteria	Campylobacter	orange	-0.228343	1.62251	0.969452
RSV93	Firmicutes	NA	NA	-3.25154	1.92791	0.376523
RSV94	Bacteroidetes	Prevotella	orange	-0.752171	4.11754	0.967862
RSV95	Firmicutes	Selenomonas_3	purple	1.66153	1.20782	0.548912
RSV96	Firmicutes	Veillonella	purple	0.798444	1.36573	0.883147
RSV97	Firmicutes	NA	NA	-1.13615	1.64879	0.833867
RSV98	Firmicutes	Parvimonas	orange	-0.228823	1.65624	0.969452
RSV99	Tenericutes	Mycoplasma	NA	-0.943543	0.894405	0.708824
RSV100	Bacteroidetes	Capnocytophaga	green	1.49386	1.14894	0.605987
RSV101	Firmicutes	Selenomonas_4	purple	-2.52666	1.32408	0.279152
RSV102	Bacteroidetes	Prevotella_7	orange	-22.9954	4.10132	2.94975e-07
RSV103	Spirochaetae	Treponema_2	red	-6.01051	1.60347	0.00168199
RSV104	Bacteroidetes	Odoribacter	NA	-9.01413	3.68999	0.0901256
RSV105	Fusobacteria	Leptotrichia	NA	-2.01619	2.17313	0.748226
RSV106	Spirochaetae	Treponema_2	red	-2.60939	2.08968	0.627805
RSV107	Bacteroidetes	Prevotella_2	NA	0.366948	2.33514	0.967862
RSV108	Fusobacteria	Leptotrichia	NA	1.10949	1.41172	0.804432
RSV109	Firmicutes	Dialister	NA	-1.2108	0.783361	0.4436
RSV110	Bacteroidetes	Prevotella_7	orange	0.0139466	0.952728	0.994677
RSV111	Bacteroidetes	Prevotella	orange	1.02404	0.923321	0.697928
RSV112	Bacteroidetes	Porphyromonas	red	0.31091	1.72772	0.967862
RSV113	Proteobacteria	Neisseria	NA	0.539105	1.58638	0.967862
RSV114	Bacteroidetes	Alloprevotella	NA	-0.872666	1.46798	0.883147
RSV115	Bacteroidetes	Prevotella_7	orange	-0.335851	1.81852	0.967862
RSV116	Firmicutes	Selenomonas_4	purple	0.0756449	1.26931	0.990024
RSV117	Proteobacteria	Eikenella	green	0.120598	1.53595	0.985509
RSV118	Fusobacteria	Fusobacterium	orange	0	0	NA
RSV119	Firmicutes	Selenomonas_3	purple	1.58645	0.98415	0.416132
RSV120	Firmicutes	Selenomonas_3	purple	-0.0124879	1.45446	0.995136
RSV121	Spirochaetae	Treponema_2	red	-2.90206	1.82435	0.420644
RSV122	Actinobacteria	Scardovia	NA	2.08115	1.57377	0.589901
RSV123	Saccharibacteria	NA	NA	0.448881	1.5832	0.967862
RSV124	Proteobacteria	Eikenella	green	-2.46137	1.34238	0.315973
RSV125	Actinobacteria	Atopobium	NA	1.15017	1.38036	0.792029
RSV126	Bacteroidetes	Prevotella_7	orange	-3.79506	2.60562	0.512491
RSV127	Saccharibacteria	NA	NA	-0.0438273	1.13282	0.992794
RSV128	Bacteroidetes	Alloprevotella	NA	3.38594	4.10223	NA
RSV129	Chloroflexi	NA	NA	-2.37267	0.890331	0.0507623
RSV130	Firmicutes	Selenomonas_3	purple	-0.274276	1.25859	0.967862
RSV131	Proteobacteria	Kingella	NA	1.04922	1.09081	0.73214
RSV132	Saccharibacteria	NA	NA	0	0	NA
RSV133	Bacteroidetes	Alloprevotella	NA	-1.54132	1.07346	0.515766
RSV134	Saccharibacteria	NA	NA	-1.98568	2.68188	0.815691
RSV135	Bacteroidetes	Prevotella_7	orange	-22.2301	4.10258	7.5245e-07
RSV136	Fusobacteria	Fusobacterium	orange	-16.7749	4.09957	0.000437536
RSV137	Bacteroidetes	Tannerella	red	0.713142	2.25372	0.967862
RSV138	Firmicutes	NA	NA	-4.60425	0.912379	5.2449e-06
RSV139	Firmicutes	Defluviitaleaceae_UCG-011	NA	-6.9693	1.24717	3.19475e-07
RSV140	Firmicutes	Enterococcus	NA	0	0	NA
RSV141	Firmicutes	NA	NA	-0.283894	1.37575	0.967862
RSV142	Proteobacteria	Pseudomonas	NA	0	0	NA
RSV143	Firmicutes	Mogibacterium	NA	-2.87152	0.784881	0.0022295
RSV144	Bacteroidetes	Prevotella_7	orange	2.14892	3.39728	0.867674
RSV145	Bacteroidetes	Prevotella_7	orange	-0.14258	1.84906	0.985509
RSV146	Bacteroidetes	Tannerella	red	0.942511	0.953949	0.729266
RSV147	Bacteroidetes	Prevotella	orange	2.94546	2.30675	0.618717
RSV148	Proteobacteria	Acinetobacter	NA	2.29204	4.10571	NA
RSV149	Spirochaetae	Treponema_2	red	-2.64482	2.62264	0.719867
RSV150	Bacteroidetes	Capnocytophaga	green	1.02439	1.37979	0.815691
RSV151	Firmicutes	NA	NA	-4.55087	2.54707	0.336964
RSV152	Fusobacteria	Fusobacterium	orange	0	0	NA
RSV153	Spirochaetae	Treponema_2	red	-2.41012	2.27618	0.707928
RSV154	Bacteroidetes	Capnocytophaga	green	1.0887	1.35965	0.798868
RSV155	Actinobacteria	Atopobium	NA	1.52514	1.60985	0.740726
RSV156	Spirochaetae	Treponema_2	red	-24.9375	3.5752	7.28983e-11
RSV157	Spirochaetae	Treponema_2	red	-27.7567	1.72889	2.65788e-55
RSV158	Firmicutes	Peptococcus	NA	-2.19002	1.16346	0.290826
RSV159	Bacteroidetes	Prevotella_7	orange	-1.9006	0.980357	0.265883
RSV160	Firmicutes	Ezakiella	NA	-0.752184	4.11754	0.967862
RSV161	Bacteroidetes	Rikenellaceae_RC9_gut_group	NA	-0.243204	1.44427	0.967862
RSV162	Synergistetes	Fretibacterium	NA	-4.66681	2.87846	0.41404
RSV163	Bacteroidetes	Capnocytophaga	green	5.20125	1.93946	0.048915
RSV164	Firmicutes	Granulicatella	NA	1.57137	0.877057	0.336964
RSV165	Proteobacteria	Aggregatibacter	blue	-1.89385	1.74715	0.700848
RSV166	Actinobacteria	Rothia	NA	2.10247	1.47379	0.515766
RSV167	Bacteroidetes	NA	NA	-9.1492	3.77197	0.0922568
RSV168	Saccharibacteria	NA	NA	-0.752197	4.11754	0.967862
RSV169	Proteobacteria	Desulfomicrobium	NA	-3.57894	4.08545	0.766626
RSV170	Bacteroidetes	Prevotella_7	orange	1.6714	4.09394	0.967862
RSV171	Spirochaetae	Treponema_2	red	-0.752214	4.11754	NA
RSV172	Fusobacteria	Leptotrichia	NA	0.842677	1.33646	0.867674
RSV173	Spirochaetae	Treponema_2	red	-26.6764	2.0363	8.20363e-37
RSV174	Bacteroidetes	Capnocytophaga	green	0.466582	0.946672	0.930376
RSV175	Spirochaetae	Treponema_2	red	0.25428	1.03194	0.967862
RSV176	Firmicutes	Anaeroglobus	NA	0.342345	1.95431	0.967862
RSV177	Bacteroidetes	Prevotella	orange	2.34522	1.43962	0.412474
RSV178	Spirochaetae	Treponema_2	red	-3.79552	1.79689	0.18475
RSV179	Bacteroidetes	Prevotella	orange	-1.61173	1.58263	0.718784
RSV180	Firmicutes	Johnsonella	NA	-1.25883	1.40069	0.7575
RSV181	Firmicutes	Parvimonas	orange	-4.41133	1.69228	0.0594752
RSV182	Bacteroidetes	Prevotella	orange	2.35765	1.48626	0.421261
RSV183	Actinobacteria	Actinomyces	purple	2.55955	0.918574	0.0370816
RSV184	Bacteroidetes	Prevotella_7	orange	2.03125	1.43192	0.517691
RSV185	Proteobacteria	Alishewanella	NA	0	0	NA
RSV186	Bacteroidetes	Prevotella_7	orange	-0.424415	1.09168	0.967862
RSV187	Firmicutes	Streptococcus	yellow	0.0428805	1.08912	0.992794
RSV188	Firmicutes	Anaeroglobus	NA	-23.511	2.98404	1.27287e-13
RSV189	Proteobacteria	Desulfovibrio	NA	-0.520904	1.81999	0.967862
RSV190	Bacteroidetes	Capnocytophaga	green	1.18049	1.6675	0.833867
RSV191	Bacteroidetes	Prevotella	orange	-0.364506	1.32236	0.967862
RSV192	Bacteroidetes	Prevotella	orange	0.113106	2.50587	0.992794
RSV193	Bacteroidetes	Prevotella_2	NA	2.55509	1.77343	0.515766
RSV194	Bacteroidetes	Prevotella_7	orange	27.3575	4.10203	5.36712e-10
RSV195	Bacteroidetes	Prevotella_7	orange	-3.89318	2.42587	0.418238
RSV196	Spirochaetae	Treponema_2	red	-6.58359	2.96757	0.149288
RSV197	Bacteroidetes	Rikenellaceae_RC9_gut_group	NA	-2.12342	1.04517	0.220175
RSV198	Spirochaetae	Treponema_2	red	-5.9179	1.87589	0.013195
RSV199	Bacteroidetes	Prevotella_7	orange	-22.2415	4.10331	7.5245e-07
RSV200	Fusobacteria	Leptotrichia	NA	-4.19854	1.94423	0.167793
RSV201	Actinobacteria	Atopobium	NA	2.99581	1.73634	0.358611
RSV202	Spirochaetae	Treponema_2	red	-1.24188	1.35208	0.748226
RSV203	Proteobacteria	Alishewanella	NA	3.42862	4.10214	NA
RSV204	Fusobacteria	Leptotrichia	NA	1.43434	2.69093	0.90861
RSV205	Bacteroidetes	Porphyromonas	red	0	0	NA
RSV206	Spirochaetae	Treponema_2	red	-2.24447	0.705192	0.0123866
RSV207	Bacteroidetes	Prevotella_2	NA	2.43907	2.99314	0.798868
RSV208	Proteobacteria	Eikenella	green	2.46655	1.53093	0.416132
RSV209	Spirochaetae	Treponema_2	red	-27.2364	4.09941	5.88357e-10
RSV210	Firmicutes	Selenomonas_4	purple	-4.42229	4.10361	NA
RSV211	Bacteroidetes	Prevotella_7	orange	0.130305	1.3387	0.981214
RSV212	Fusobacteria	Leptotrichia	NA	-0.508743	1.35919	0.967862
RSV213	Actinobacteria	Atopobium	NA	-0.864954	1.37951	0.867674
RSV214	Bacteroidetes	Alloprevotella	NA	0	0	NA
RSV215	Proteobacteria	Aggregatibacter	blue	0.321401	1.89869	0.967862
RSV216	Firmicutes	Lachnoanaerobaculum	NA	-0.0931015	1.2916	0.985509
RSV217	Bacteroidetes	Prevotella	orange	2.8814	2.71925	0.707928
RSV218	Firmicutes	Clostridium_sensu_stricto_3	NA	0	0	NA
RSV219	Firmicutes	Veillonella	purple	-1.69088	4.086	0.967448
RSV220	SR1_(Absconditabacteria)	NA	NA	0.920041	2.16636	0.967448
RSV221	Firmicutes	Anaeroglobus	NA	0.654065	3.74046	0.967862
RSV222	Bacteroidetes	Prevotella_6	orange	2.20369	1.35445	0.412474
RSV223	Bacteroidetes	Prevotella	orange	1.73723	1.71412	0.718784
RSV224	Proteobacteria	Lautropia	NA	3.1892	1.74422	0.315973
RSV225	Actinobacteria	Bifidobacterium	NA	-1.08995	1.35851	0.798868
RSV226	Firmicutes	Bulleidia	NA	-1.15931	0.87315	0.588006
RSV227	Saccharibacteria	NA	NA	-5.97075	2.30571	0.0617259
RSV228	Firmicutes	Selenomonas_3	purple	1.03694	1.78487	0.883711
RSV229	Firmicutes	Solobacterium	NA	1.13699	1.06712	0.707928
RSV230	Proteobacteria	Campylobacter	orange	-0.568998	2.35468	0.967862
RSV231	Spirochaetae	Treponema_2	red	-0.752352	4.11754	0.967862
RSV232	Firmicutes	Dialister	NA	-24.6563	2.78661	8.91673e-17
RSV233	Firmicutes	Fusibacter	NA	0	0	NA
RSV234	Firmicutes	Streptococcus	yellow	-5.16356	1.83669	0.0348131
RSV235	Bacteroidetes	Tannerella	red	0	0	NA
RSV236	Bacteroidetes	Capnocytophaga	green	0.753935	1.94001	0.967862
RSV237	Firmicutes	Streptococcus	yellow	1.71048	1.35812	0.619894
RSV238	Actinobacteria	Rothia	NA	3.06083	3.58426	0.778481
RSV239	Fusobacteria	Fusobacterium	orange	-0.15244	2.04055	0.985509
RSV240	Firmicutes	Lachnoanaerobaculum	NA	0.319947	1.63672	0.967862
RSV241	Spirochaetae	Treponema_2	red	0	0	NA
RSV242	Bacteroidetes	Prevotella	orange	1.06148	1.52532	0.833867
RSV243	Tenericutes	NA	NA	-1.23611	1.6554	0.815691
RSV244	Firmicutes	Centipeda	NA	-0.675551	1.79076	0.967862
RSV245	Spirochaetae	Treponema_2	red	-1.51104	1.87133	0.798868
RSV246	Saccharibacteria	NA	NA	0.793425	2.01804	0.967862
RSV247	Proteobacteria	Alishewanella	NA	0.84345	4.09562	NA
RSV248	Actinobacteria	Actinomyces	purple	-0.210864	0.92891	0.967862
RSV249	Firmicutes	Parvimonas	orange	-0.209348	2.99102	0.985509
RSV250	Bacteroidetes	Capnocytophaga	green	0.351601	1.80013	0.967862
RSV251	Saccharibacteria	NA	NA	-1.19809	2.0293	0.883147
RSV252	Fusobacteria	Fusobacterium	orange	-0.310717	4.08559	0.985509
RSV253	Firmicutes	Moryella	NA	-3.04692	1.11173	0.0420748
RSV254	Actinobacteria	Actinomyces	purple	0.908423	0.962755	0.740726
RSV255	Firmicutes	Anaeroglobus	NA	0	0	NA
RSV256	Bacteroidetes	Dysgonomonas	NA	-0.0974101	4.0887	0.994677
RSV257	Saccharibacteria	NA	NA	-1.41038	2.20412	0.86635
RSV258	Bacteroidetes	Prevotella_7	orange	1.94067	4.10744	0.946378
RSV259	Firmicutes	Exiguobacterium	NA	-5.83976	4.1007	0.515766
RSV260	Firmicutes	Dialister	NA	-23.1156	2.92705	1.19054e-13
RSV261	Spirochaetae	Treponema_2	red	-2.96945	1.66954	0.338085
RSV262	Bacteroidetes	NA	NA	-0.752306	4.11754	0.967862
RSV263	Firmicutes	Stomatobaculum	NA	1.38716	1.32418	0.710776
RSV264	Spirochaetae	Treponema_2	red	-17.0689	4.09998	0.000327602
RSV265	Bacteroidetes	Prevotella_6	orange	1.4241	2.08134	0.835849
RSV266	Firmicutes	Family_XIII_UCG-001	NA	-1.71436	1.07452	0.420644
RSV267	Bacteroidetes	Prevotella_7	orange	1.34282	1.97484	0.837574
RSV268	Firmicutes	Selenomonas_4	purple	-5.84508	4.1007	0.515766
RSV269	Bacteroidetes	Bacteroides	NA	1.02356	4.09233	0.967862
RSV270	Bacteroidetes	Rikenellaceae_RC9_gut_group	NA	-0.752209	4.11754	NA
RSV271	Bacteroidetes	Bergeyella	NA	0.637142	1.54331	0.967448
RSV272	Tenericutes	Acholeplasma	NA	-0.752352	4.11754	NA
RSV273	Bacteroidetes	Rikenellaceae_RC9_gut_group	NA	-24.115	2.76191	2.10272e-16
RSV274	Firmicutes	Catonella	NA	-4.40378	1.55845	0.03425
RSV275	Firmicutes	Selenomonas_4	purple	1.67089	2.0907	0.798868
RSV276	Firmicutes	Pseudoramibacter	NA	-3.8794	1.05305	0.00209168
RSV277	Tenericutes	Mycoplasma	NA	0	0	NA
RSV278	Firmicutes	Defluviitaleaceae_UCG-011	NA	-4.6396	1.72805	0.048915
RSV279	Bacteroidetes	NA	NA	-31.2341	4.09963	9.16484e-13
RSV280	Firmicutes	Lactobacillus	NA	3.03741	4.10307	0.815691
RSV281	Firmicutes	Streptococcus	yellow	-2.88953	4.11084	0.833867
RSV282	Firmicutes	Selenomonas_3	purple	11.5053	2.06678	3.51372e-07
RSV283	Bacteroidetes	Prevotella_2	NA	-2.27694	2.76594	0.798868
RSV284	Firmicutes	Selenomonas_4	purple	0.454968	2.09162	0.967862
RSV285	Firmicutes	NA	NA	-1.51844	3.1074	0.932051
RSV286	Firmicutes	Family_XIII_UCG-001	NA	-1.58719	1.46055	0.700848
RSV287	Firmicutes	Lachnoanaerobaculum	NA	1.76131	1.7666	0.727522
RSV288	Proteobacteria	Aggregatibacter	blue	0	0	NA
RSV289	Fusobacteria	Fusobacterium	orange	0	0	NA
RSV290	Firmicutes	Veillonella	purple	-0.0531701	3.53649	0.994677
RSV291	Bacteroidetes	Prevotella_7	orange	-3.79028	4.1058	NA
RSV292	Spirochaetae	Treponema_2	red	-2.53209	1.82416	0.544213
RSV293	Firmicutes	Parvimonas	orange	-2.69238	3.68795	0.823838
RSV294	Bacteroidetes	Capnocytophaga	green	-2.863	4.111	NA
RSV295	Bacteroidetes	Bacteroides	NA	2.10406	4.10662	NA
RSV296	Fusobacteria	Leptotrichia	NA	1.00126	2.00292	0.928498
RSV297	Actinobacteria	Actinomyces	purple	0.0992117	1.51413	0.987165
RSV298	Bacteroidetes	Prevotella_2	NA	-0.623443	3.9653	0.967862
RSV299	Saccharibacteria	NA	NA	0	0	NA
RSV300	Firmicutes	Peptoniphilus	NA	0.614757	2.80634	0.967862
RSV301	Bacteroidetes	Prevotella	orange	2.83286	2.63503	0.707259
RSV302	Saccharibacteria	NA	NA	-6.04183	4.10047	0.499688
RSV303	Spirochaetae	Treponema_2	red	-24.0854	3.41066	4.11692e-11
RSV304	Firmicutes	NA	NA	1.28444	1.29602	0.729179
RSV305	Spirochaetae	Treponema_2	red	-6.2338	2.18227	0.0320232
RSV306	Bacteroidetes	Prevotella	orange	3.22433	2.84718	0.694847
RSV307	Spirochaetae	Sphaerochaeta	NA	-2.30853	1.5609	0.497954
RSV308	Firmicutes	Ruminococcaceae_UCG-014	NA	-0.678655	1.74321	0.967862
RSV309	Firmicutes	NA	NA	-2.84175	4.11112	0.833867
RSV310	Bacteroidetes	Alloprevotella	NA	-0.943845	2.78007	0.967862
RSV311	Proteobacteria	Neisseria	NA	2.36986	2.66514	0.758378
RSV312	Bacteroidetes	Capnocytophaga	green	-0.752301	4.11754	0.967862
RSV313	Bacteroidetes	Alloprevotella	NA	0	0	NA
RSV314	Saccharibacteria	NA	NA	-0.536001	2.33638	0.967862
RSV315	Fusobacteria	Leptotrichia	NA	0.790579	2.19084	0.967862
RSV316	Bacteroidetes	Bacteroides	NA	-4.08816	2.62236	0.438394
RSV317	Fusobacteria	Leptotrichia	NA	4.47629	2.52771	0.339523
RSV318	Synergistetes	Fretibacterium	NA	-4.8613	4.10241	NA
RSV319	Saccharibacteria	NA	NA	-3.66122	1.63175	0.141473
RSV320	Fusobacteria	Fusobacterium	orange	0	0	NA
RSV321	Bacteroidetes	NA	NA	0.463565	1.71839	0.967862
RSV322	Firmicutes	Oribacterium	NA	-2.7172	2.11808	0.618717
RSV323	Proteobacteria	Campylobacter	orange	0.907617	1.54943	0.883147
RSV324	Firmicutes	Anaerobacillus	NA	-0.501649	4.09343	NA
RSV325	Firmicutes	Parvimonas	orange	-0.752179	4.11754	0.967862
RSV326	Firmicutes	Streptococcus	yellow	0.298585	1.50012	0.967862
RSV327	Bacteroidetes	Rikenellaceae_RC9_gut_group	NA	-3.91788	4.10528	0.737198
RSV328	Fusobacteria	Fusobacterium	orange	0	0	NA
RSV329	Firmicutes	Selenomonas_3	purple	-1.69133	1.73861	0.729756
RSV330	Proteobacteria	Campylobacter	orange	-2.44937	4.09064	0.882088
RSV331	Bacteroidetes	Rikenellaceae_RC9_gut_group	NA	0	0	NA
RSV332	Actinobacteria	Atopobium	NA	3.80011	4.10147	0.748226
RSV333	Spirochaetae	Treponema_2	red	-3.13768	2.81302	0.697928
RSV334	Tenericutes	Acholeplasma	NA	-4.64553	4.10296	0.694847
RSV335	Bacteroidetes	Prevotella	orange	0.60761	3.58192	0.967862
RSV336	Proteobacteria	Acinetobacter	NA	0	0	NA
RSV337	Firmicutes	Lachnoanaerobaculum	NA	-1.72324	1.98782	0.769543
RSV338	Fusobacteria	NA	NA	-5.84693	4.10069	0.515766
RSV339	Firmicutes	Butyrivibrio_2	NA	-1.09394	1.94505	0.890056
RSV340	Bacteroidetes	Alloprevotella	NA	0	0	NA
RSV341	Fusobacteria	Fusobacterium	orange	-0.752271	4.11754	0.967862
RSV342	Firmicutes	Abiotrophia	NA	-0.106692	2.36318	0.992794
RSV343	Fusobacteria	Fusobacterium	orange	0	0	NA
RSV344	Firmicutes	Selenomonas	purple	1.24747	2.28082	0.900909
RSV345	Bacteroidetes	Prevotella_2	NA	-0.219894	2.18718	0.980593
RSV346	Firmicutes	Selenomonas_3	purple	1.59348	2.14934	0.815691
RSV347	Bacteroidetes	Dysgonomonas	NA	-2.60053	4.11255	NA
RSV348	Bacteroidetes	Prevotella	orange	0.619549	1.65893	0.967862
RSV349	Bacteroidetes	Porphyromonas	red	0	0	NA
RSV350	Firmicutes	Anaerobacillus	NA	0	0	NA
RSV351	Bacteroidetes	Alloprevotella	NA	-0.345194	3.22406	0.980593
RSV352	Firmicutes	Mogibacterium	NA	-2.35634	2.39913	0.729495
RSV353	Proteobacteria	Neisseria	NA	-1.67523	1.9094	0.766626
RSV354	Spirochaetae	Treponema_2	red	-4.91166	4.10229	0.66064
RSV355	Bacteroidetes	Bacteroides	NA	0.664617	2.88414	0.967862
RSV356	Bacteroidetes	Prevotella_2	NA	1.43694	2.0864	0.833867
RSV357	Firmicutes	Selenomonas_4	purple	-3.05399	2.65455	0.688047
RSV358	Bacteroidetes	Capnocytophaga	green	2.61191	1.49595	0.349028
RSV359	Spirochaetae	Treponema_2	red	-4.9934	4.1021	0.647242
RSV360	Proteobacteria	Desulfobulbus	NA	-4.86705	4.10239	NA
RSV361	Firmicutes	Selenomonas_3	purple	-1.21252	1.75137	0.833867
RSV362	Bacteroidetes	Capnocytophaga	green	0	0	NA
RSV363	Bacteroidetes	Tannerella	red	-0.7523	4.11754	0.967862
RSV364	Firmicutes	NA	NA	-2.72837	3.44656	0.801191
RSV365	Bacteroidetes	Prevotella_2	NA	-4.33741	4.10385	NA
RSV366	Actinobacteria	NA	NA	1.00959	3.34282	0.967862
RSV367	Fusobacteria	Leptotrichia	NA	-0.0809612	2.22671	0.992794
RSV368	Bacteroidetes	Porphyromonas	red	-0.81703	2.43096	0.967862
RSV369	Bacteroidetes	Prevotella	orange	3.45311	3.82969	0.7575
RSV370	Bacteroidetes	Prevotella_7	orange	0.368286	2.15994	0.967862
RSV371	Spirochaetae	Treponema_2	red	0	0	NA
RSV372	Bacteroidetes	Alloprevotella	NA	0	0	NA
RSV373	Tenericutes	NA	NA	-2.45767	2.34731	0.710776
RSV374	Firmicutes	Selenomonas	purple	-7.29344	3.29838	0.150415
RSV375	Firmicutes	Selenomonas_3	purple	0	0	NA
RSV376	Bacteroidetes	Porphyromonas	red	-1.68714	4.08547	0.967448
RSV377	Firmicutes	Streptococcus	yellow	0	0	NA
RSV378	Firmicutes	Selenomonas_3	purple	5.53661	3.15044	0.343502
RSV379	Actinobacteria	Actinomyces	purple	1.23075	1.27178	0.732108
RSV380	Synergistetes	Fretibacterium	NA	0	0	NA
RSV381	Firmicutes	NA	NA	-24.0095	2.97009	2.86059e-14
RSV382	Bacteroidetes	NA	NA	-25.0882	4.11808	1.74363e-08
RSV383	Firmicutes	Erysipelotrichaceae_UCG-006	NA	-0.0343212	1.80028	0.994677
RSV384	Spirochaetae	Treponema_2	red	0	0	NA
RSV385	Proteobacteria	Klebsiella	NA	0	0	NA
RSV386	Firmicutes	Johnsonella	NA	-1.69125	3.31553	0.924606
RSV387	Spirochaetae	Treponema_2	red	-3.64752	4.10644	NA
RSV388	Saccharibacteria	NA	NA	-0.752296	4.11754	NA
RSV389	Firmicutes	NA	NA	-3.83382	1.60413	0.0993141
RSV390	Firmicutes	Selenomonas_4	purple	-2.87957	2.57036	0.697928
RSV391	Firmicutes	Johnsonella	NA	-6.12812	2.17812	0.0348131
RSV392	Fusobacteria	Fusobacterium	orange	0.546124	2.60146	0.967862
RSV393	Bacteroidetes	Rikenellaceae_RC9_gut_group	NA	0	0	NA
RSV394	Firmicutes	Veillonella	purple	0	0	NA
RSV395	Bacteroidetes	Prevotella_7	orange	-0.943479	2.10207	0.96575
RSV396	Proteobacteria	Desulfovibrio	NA	-23.6537	3.24962	8.87395e-12
RSV397	Firmicutes	Selenomonas_4	purple	3.92043	4.10128	NA
RSV398	Spirochaetae	Treponema_2	red	-24.743	3.39332	8.52068e-12
RSV399	Actinobacteria	NA	NA	-1.40496	1.75183	0.798868
RSV400	Firmicutes	Selenomonas_4	purple	0.240024	2.75263	0.985509
RSV401	NA	NA	NA	-4.34867	4.10382	0.707928
RSV402	Firmicutes	Oribacterium	NA	0.448452	2.70993	0.967862
RSV403	Proteobacteria	Desulfovibrio	NA	0	0	NA
RSV404	Fusobacteria	Leptotrichia	NA	-2.40262	3.40066	0.833867
RSV405	Spirochaetae	Treponema_2	red	3.63909	4.06302	0.7575
RSV406	Fusobacteria	Fusobacterium	orange	0	0	NA
RSV407	Firmicutes	Erysipelotrichaceae_UCG-006	NA	0.771773	1.82394	0.967448
RSV408	Bacteroidetes	NA	NA	28.0254	4.10446	1.87508e-10
RSV409	Proteobacteria	Bilophila	NA	-3.12037	4.10933	NA
RSV410	Firmicutes	Lachnoclostridium_5	NA	0	0	NA
RSV411	Bacteroidetes	Capnocytophaga	green	0.115971	2.40135	0.992794
RSV412	Spirochaetae	Treponema_2	red	-25.2105	3.39163	3.51286e-12
RSV413	Firmicutes	Selenomonas	purple	0.0101544	3.89034	0.997917
RSV414	Firmicutes	Johnsonella	NA	-23.728	2.1202	7.50349e-27
RSV415	Firmicutes	Oribacterium	NA	2.30658	2.39755	0.73214
RSV416	Proteobacteria	NA	NA	0	0	NA
RSV417	Firmicutes	Lactobacillus	NA	3.76551	4.10152	NA
RSV418	Proteobacteria	Eikenella	green	-0.752273	4.11754	NA
RSV419	Firmicutes	NA	NA	0	0	NA
RSV420	Spirochaetae	Treponema_2	red	0	0	NA
RSV421	Bacteroidetes	Prevotella	orange	0.843058	4.07443	0.967862
RSV422	Proteobacteria	Campylobacter	orange	1.92058	3.07081	0.867674
RSV423	Bacteroidetes	Tannerella	red	-0.533492	4.1022	NA
RSV424	Proteobacteria	Cardiobacterium	NA	0.70498	2.5151	0.967862
RSV425	Bacteroidetes	Capnocytophaga	green	-0.752285	4.11754	NA
RSV426	Bacteroidetes	Tannerella	red	1.09648	4.09286	0.967862
RSV427	Firmicutes	Selenomonas_3	purple	0	0	NA
RSV428	Spirochaetae	Treponema_2	red	-26.162	2.36839	2.86097e-26
RSV429	Firmicutes	NA	NA	-0.0266616	2.41552	0.995136
RSV430	Proteobacteria	Candidatus_Hepatincola	NA	-2.48581	4.11324	NA
RSV431	Firmicutes	Lachnoanaerobaculum	NA	1.38773	3.51417	0.967862
RSV432	Proteobacteria	Neisseria	NA	4.18695	4.10092	0.718784
RSV433	Fusobacteria	Leptotrichia	NA	-0.752339	4.11754	0.967862
RSV434	Spirochaetae	Treponema_2	red	0.277033	1.90467	0.969452
RSV435	Saccharibacteria	NA	NA	0.611204	4.09383	NA
RSV436	Firmicutes	Eggerthia	NA	-1.52211	1.97464	0.80567
RSV437	Saccharibacteria	NA	NA	-23.379	3.77592	9.94555e-09
RSV438	Firmicutes	Lachnoanaerobaculum	NA	-2.24575	2.89563	0.80567
RSV439	Bacteroidetes	Prevotella	orange	0.876994	4.08629	0.967862
RSV440	Bacteroidetes	Prevotella_2	NA	-0.99669	3.64441	0.967862
RSV441	Fusobacteria	Leptotrichia	NA	-5.24354	3.07335	0.36866
RSV442	Bacteroidetes	Tannerella	red	0	0	NA
RSV443	Fusobacteria	Fusobacterium	orange	0	0	NA
RSV444	Bacteroidetes	Prevotella_7	orange	-2.29788	3.29227	0.833867
RSV445	Saccharibacteria	NA	NA	-0.752331	4.11754	NA
RSV446	Bacteroidetes	Prevotella	orange	0	0	NA
RSV447	Fusobacteria	Fusobacterium	orange	-0.752399	4.11754	0.967862
RSV448	Firmicutes	Ruminococcaceae_UCG-014	NA	0	0	NA
RSV449	Chloroflexi	NA	NA	-1.34034	2.35124	0.884748
RSV450	Bacteroidetes	Bergeyella	NA	-0.752308	4.11754	NA
RSV451	Spirochaetae	Treponema_2	red	0.452274	2.15331	0.967862
RSV452	Firmicutes	Lactococcus	NA	2.76864	4.10387	NA
RSV453	Fusobacteria	Leptotrichia	NA	-1.31637	4.08207	0.967862
RSV454	Bacteroidetes	Prevotella_7	orange	-2.43112	2.15485	0.694847
RSV455	Bacteroidetes	Rikenellaceae_RC9_gut_group	NA	0	0	NA
RSV456	Proteobacteria	Haemophilus	NA	0	0	NA
RSV457	Spirochaetae	Treponema_2	red	0	0	NA
RSV458	Fusobacteria	Fusobacterium	orange	-0.614477	3.73456	0.967862
RSV459	Actinobacteria	Rothia	NA	2.85289	2.25683	0.618717
RSV460	Proteobacteria	Actinobacillus	NA	1.42948	4.11066	NA
RSV461	Firmicutes	Johnsonella	NA	0.797517	2.83139	0.967862
RSV462	Proteobacteria	Wolinella	NA	-4.01007	4.10493	NA
RSV463	Saccharibacteria	Candidatus_Saccharimonas	NA	1.6592	2.71385	0.877066
RSV464	Firmicutes	Streptococcus	yellow	-30.4457	4.10004	3.51286e-12
RSV465	Firmicutes	Selenomonas_4	purple	-0.752216	4.11754	NA
RSV466	Firmicutes	Shuttleworthia	NA	-0.395995	2.48231	0.967862
RSV467	Firmicutes	Anaerovorax	NA	-0.752341	4.11754	NA
RSV468	Spirochaetae	Treponema_2	red	0	0	NA
RSV469	Firmicutes	Gemella	NA	-0.75223	4.11754	NA
RSV470	Fusobacteria	Fusobacterium	orange	0	0	NA
RSV471	Firmicutes	Pelospora	NA	-1.49343	3.47473	0.967448
RSV472	Firmicutes	Ruminococcaceae_UCG-014	NA	2.58467	2.33762	0.697928
RSV473	Spirochaetae	Treponema_2	red	-0.752339	4.11754	0.967862
RSV474	Bacteroidetes	Cloacibacterium	NA	1.36445	4.11115	NA
RSV475	Firmicutes	Selenomonas_4	purple	-23.2021	4.101	2.26097e-07
RSV476	Spirochaetae	Treponema_2	red	-0.752224	4.11754	NA
RSV477	Spirochaetae	Treponema_2	red	0	0	NA
RSV478	Fusobacteria	Streptobacillus	NA	0	0	NA
RSV479	Firmicutes	NA	NA	-1.41085	3.24382	0.966571
RSV480	Firmicutes	Veillonella	purple	0	0	NA
RSV481	Bacteroidetes	NA	NA	-0.752347	3.88054	0.967862
RSV482	Saccharibacteria	NA	NA	-15.0868	4.10089	0.00209562
RSV483	Bacteroidetes	Capnocytophaga	green	2.2457	4.10593	NA
RSV484	Firmicutes	NA	NA	3.55457	3.05648	0.683087
RSV485	Spirochaetae	Treponema_2	red	-4.94896	3.60509	0.548912
RSV486	Firmicutes	Selenomonas	purple	-0.752236	4.11754	NA
RSV487	Actinobacteria	NA	NA	3.97086	1.75523	0.136356
RSV488	Bacteroidetes	Alloprevotella	NA	3.57188	4.09659	0.768042
RSV489	Firmicutes	Lachnoanaerobaculum	NA	2.75037	4.08854	0.842514
RSV490	Firmicutes	Stomatobaculum	NA	2.17698	3.90971	0.893225
RSV491	Firmicutes	Veillonella	purple	0	0	NA
RSV492	Spirochaetae	Treponema_2	red	-2.94304	4.08399	0.830187
RSV493	Proteobacteria	Aggregatibacter	blue	-3.4716	4.10732	NA
RSV494	Bacteroidetes	Prevotella_7	orange	-34.6587	4.10141	1.6158e-15
RSV495	Proteobacteria	Martelella	NA	0	0	NA
RSV496	Bacteroidetes	Prevotella	orange	0	0	NA
RSV497	Firmicutes	Johnsonella	NA	-0.75218	4.11754	0.967862
RSV498	Actinobacteria	Atopobium	NA	3.02804	2.65756	0.694847
RSV499	Proteobacteria	Kingella	NA	1.81281	4.08653	0.96575
RSV500	Firmicutes	Veillonella	purple	-3.4504	4.10743	NA
RSV501	Actinobacteria	NA	NA	-1.05392	2.42365	0.966571
RSV502	Bacteroidetes	Tannerella	red	-21.5318	4.03648	1.14406e-06
RSV503	Fusobacteria	Fusobacterium	orange	0	0	NA
RSV504	Synergistetes	Pyramidobacter	NA	-4.01289	4.10492	0.729756
RSV505	Proteobacteria	NA	NA	-4.18932	1.98251	0.18475
RSV506	Firmicutes	Roseburia	NA	-2.51413	4.11308	NA
RSV507	Proteobacteria	Kingella	NA	3.23352	3.50508	0.748226
RSV508	Firmicutes	Selenomonas_4	purple	0	0	NA
RSV509	Firmicutes	Selenomonas_4	purple	-0.75222	4.11754	NA
RSV510	Bacteroidetes	Prevotella_7	orange	0	0	NA
RSV511	Spirochaetae	Treponema_2	red	0	0	NA
RSV512	Bacteroidetes	Prevotella	orange	0	0	NA
RSV513	Firmicutes	Centipeda	NA	-1.0426	2.64868	0.967862
RSV514	Firmicutes	NA	NA	0	0	NA
RSV515	Firmicutes	Selenomonas_3	purple	23.7884	3.88459	1.47661e-08
RSV516	Fusobacteria	Fusobacterium	orange	-3.25178	4.10855	NA
RSV517	Proteobacteria	NA	NA	1.59256	4.1095	NA
RSV518	Spirochaetae	Treponema_2	red	0	0	NA
RSV519	Bacteroidetes	Alloprevotella	NA	2.03091	2.28161	0.758378
RSV520	Bacteroidetes	Prevotella_7	orange	-5.05266	3.29753	0.452197
RSV521	Proteobacteria	Xanthomonas	NA	0	0	NA
RSV522	Fusobacteria	Fusobacterium	orange	-2.38255	4.11381	NA
RSV523	Bacteroidetes	Prevotella	orange	-1.72506	4.0923	0.967448
RSV524	Fusobacteria	Fusobacterium	orange	0	0	NA
RSV525	Firmicutes	NA	NA	-3.69168	2.1386	0.358611
RSV526	Proteobacteria	Campylobacter	orange	-0.752212	4.11754	NA
RSV527	Spirochaetae	Treponema_2	red	0	0	NA
RSV528	Bacteroidetes	Prevotella	orange	4.45345	4.10063	0.700848
RSV529	Bacteroidetes	NA	NA	3.99938	4.10117	0.729756
RSV530	Bacteroidetes	Capnocytophaga	green	-0.0462566	3.27198	0.994677
RSV531	Bacteroidetes	Prevotella_7	orange	-0.75222	4.11754	NA
RSV532	Fusobacteria	Leptotrichia	NA	-1.06411	3.08913	0.967862
RSV533	Firmicutes	NA	NA	-3.7736	3.84325	0.729495
RSV534	Saccharibacteria	NA	NA	1.20404	2.63904	0.96082
RSV535	Firmicutes	Selenomonas_4	purple	0.870967	4.11476	NA
RSV536	Saccharibacteria	NA	NA	-2.05629	4.09516	NA
RSV537	Firmicutes	Fusibacter	NA	0	0	NA
RSV538	Proteobacteria	NA	NA	0	0	NA
RSV539	Bacteroidetes	Prevotella_7	orange	0	0	NA
RSV540	Tenericutes	Mycoplasma	NA	0	0	NA
RSV541	Tenericutes	NA	NA	-4.26229	4.10408	NA
RSV542	Spirochaetae	Treponema_2	red	0	0	NA
RSV543	Firmicutes	Defluviitaleaceae_UCG-011	NA	-4.72503	4.10275	NA
RSV544	Proteobacteria	Raoultella	NA	0	0	NA
RSV545	Proteobacteria	Campylobacter	orange	-3.9652	4.10509	NA
RSV546	Firmicutes	Selenomonas_4	purple	-0.752334	4.11754	0.967862
RSV547	Bacteroidetes	Prevotella_7	orange	0	0	NA
RSV548	Bacteroidetes	Prevotella_7	orange	1.55022	4.10979	NA
RSV549	Bacteroidetes	Paludibacter	NA	0	0	NA
RSV550	Bacteroidetes	Prevotella_6	orange	2.33944	4.1055	NA
RSV551	Proteobacteria	Paracoccus	NA	0	0	NA
RSV552	Firmicutes	Anaeroglobus	NA	0	0	NA
RSV553	Bacteroidetes	NA	NA	0	0	NA
RSV554	Bacteroidetes	Prevotella_7	orange	1.16166	4.11272	NA
RSV555	Proteobacteria	Campylobacter	orange	3.08453	2.64383	0.683087
RSV556	Saccharibacteria	Candidatus_Saccharimonas	NA	0	0	NA
RSV557	Firmicutes	Clostridium_sensu_stricto_3	NA	0	0	NA
RSV558	Actinobacteria	Actinomyces	purple	0.8228	3.7607	0.967862
RSV559	Tenericutes	Acholeplasma	NA	0	0	NA
RSV560	Actinobacteria	Actinomyces	purple	-0.303465	2.24087	0.969698
RSV561	Fusobacteria	Leptotrichia	NA	0	0	NA
RSV562	Synergistetes	Fretibacterium	NA	-1.98806	2.19359	0.7575
RSV563	Bacteroidetes	Capnocytophaga	green	0	0	NA
RSV564	Bacteroidetes	NA	NA	-2.82865	2.79391	0.718784
RSV565	Firmicutes	Butyrivibrio_2	NA	0	0	NA
RSV566	Proteobacteria	Eikenella	green	3.44855	4.1021	NA
RSV567	Firmicutes	Selenomonas_4	purple	4.53977	4.10054	0.697928
RSV568	Actinobacteria	Actinomyces	purple	-1.51472	2.95817	0.924606
RSV569	Actinobacteria	Atopobium	NA	2.48763	3.90368	0.86635
RSV570	Bacteroidetes	Rikenellaceae_RC9_gut_group	NA	-0.752326	4.11754	0.967862
RSV571	Chlorobi	NA	NA	0	0	NA
RSV572	Firmicutes	Enterococcus	NA	2.03594	4.10695	NA
RSV573	Firmicutes	Dialister	NA	0	0	NA
RSV574	Bacteroidetes	Prevotella_9	NA	0	0	NA
RSV575	Firmicutes	NA	NA	0	0	NA
RSV576	Bacteroidetes	Flavobacterium	NA	0	0	NA
RSV577	Bacteroidetes	NA	NA	0	0	NA
RSV578	Firmicutes	Paenibacillus	NA	0	0	NA
RSV579	Tenericutes	Mycoplasma	NA	0	0	NA
RSV580	Actinobacteria	Actinomyces	purple	-0.324834	2.99914	0.980593
RSV581	Proteobacteria	Novosphingobium	NA	0	0	NA
RSV582	Firmicutes	Mogibacterium	NA	1.47786	1.98348	0.815691
RSV583	Firmicutes	Veillonella	purple	0	0	NA
RSV584	Actinobacteria	Actinomyces	purple	-4.31865	2.4304	0.338085
RSV585	Actinobacteria	Rothia	NA	0.282963	3.04749	0.982917
RSV586	Bacteroidetes	Alkaliflexus	NA	0	0	NA
RSV587	Bacteroidetes	Prevotella_7	orange	-3.36522	2.66241	0.618717
RSV588	Bacteroidetes	Capnocytophaga	green	0	0	NA
RSV589	Actinobacteria	Bifidobacterium	NA	0	0	NA
RSV590	Firmicutes	Defluviitaleaceae_UCG-011	NA	0	0	NA
RSV591	Firmicutes	Oribacterium	NA	4.43641	2.83725	0.437556
RSV592	Firmicutes	NA	NA	-2.14252	1.96115	0.700848
RSV593	Synergistetes	Jonquetella	NA	0.24867	4.09519	NA
RSV594	Spirochaetae	Treponema_2	red	0	0	NA
RSV595	Firmicutes	Peptostreptococcus	orange	0	0	NA
RSV596	Actinobacteria	Actinomyces	purple	0	0	NA
RSV597	Firmicutes	Johnsonella	NA	-2.71194	4.1119	NA
RSV598	Spirochaetae	Treponema_2	red	-23.5312	2.83037	4.64251e-15
RSV599	Bacteroidetes	Prevotella	orange	0	0	NA
RSV600	Bacteroidetes	Prevotella	orange	2.67515	4.09067	0.854087
RSV601	Actinobacteria	Atopobium	NA	-0.752296	4.11754	0.967862
RSV602	Saccharibacteria	NA	NA	4.44969	4.10063	0.700848
RSV603	Saccharibacteria	Candidatus_Saccharimonas	NA	-1.98989	3.3128	0.882088
RSV604	Saccharibacteria	NA	NA	-4.55101	4.09269	0.697928
RSV605	Proteobacteria	Haemophilus	NA	1.07799	3.82943	0.967862
RSV606	Firmicutes	Shuttleworthia	NA	-0.752302	4.11754	NA
RSV607	Bacteroidetes	Prevotella	orange	2.34131	4.10549	0.884748
RSV608	Firmicutes	NA	NA	-0.752328	4.11754	NA
RSV609	Bacteroidetes	NA	NA	-3.15749	4.1091	NA
RSV610	Bacteroidetes	Prevotella_7	orange	0	0	NA
RSV611	Bacteroidetes	Prevotella_7	orange	0	0	NA
RSV612	Fusobacteria	Fusobacterium	orange	-0.752361	4.11754	NA
RSV613	Firmicutes	Selenomonas_3	purple	-2.42063	4.11361	NA
RSV614	Bacteroidetes	Prevotella	orange	0	0	NA
RSV615	Bacteroidetes	Prevotella_7	orange	0	0	NA
RSV616	Firmicutes	Johnsonella	NA	-2.33034	4.11408	NA
RSV617	Firmicutes	Howardella	NA	0.228056	2.22152	0.980593
RSV618	Firmicutes	Roseburia	NA	0	0	NA
RSV619	Spirochaetae	Treponema_2	red	-5.6718	4.10092	0.545689
RSV620	Fusobacteria	Fusobacterium	orange	-0.752222	4.11754	NA
RSV621	Bacteroidetes	Flavobacterium	NA	0	0	NA
RSV622	Saccharibacteria	Candidatus_Saccharimonas	NA	-0.752213	4.11754	NA
RSV623	Bacteroidetes	Prevotella	orange	0	0	NA
RSV624	Proteobacteria	Eikenella	green	0	0	NA
RSV625	Actinobacteria	Corynebacterium	NA	0.0405384	2.15063	0.994677
RSV626	Spirochaetae	Treponema_2	red	-2.37015	4.11387	NA
RSV627	Firmicutes	NA	NA	-24.3896	3.73798	1.21821e-09
RSV628	Bacteroidetes	Bergeyella	NA	-0.0854797	3.68169	0.994677
RSV629	Fusobacteria	Leptotrichia	NA	-3.04279	3.51795	0.769543
RSV630	Firmicutes	Selenomonas_4	purple	-0.752337	4.11754	0.967862
RSV631	Fusobacteria	Leptotrichia	NA	-4.19854	4.10428	NA
RSV632	Firmicutes	Streptococcus	yellow	0	0	NA
RSV633	Bacteroidetes	Prevotella	orange	0	0	NA
RSV634	Bacteroidetes	Leadbetterella	NA	0	0	NA
RSV635	Actinobacteria	Actinomyces	purple	4.30584	3.707	0.683087
RSV636	Spirochaetae	Treponema_2	red	0	0	NA
RSV637	Firmicutes	NA	NA	0	0	NA
RSV638	Firmicutes	Selenomonas_4	purple	-2.92272	4.11064	NA
RSV639	Bacteroidetes	Alloprevotella	NA	0	0	NA
RSV640	Firmicutes	Lactobacillus	NA	-0.752154	4.11754	0.967862
RSV641	Spirochaetae	Treponema_2	red	0	0	NA
RSV642	Actinobacteria	Propionibacterium	NA	0	0	NA
RSV643	Bacteroidetes	Rikenellaceae_RC9_gut_group	NA	-23.3692	3.50997	5.56474e-10
RSV644	Actinobacteria	Atopobium	NA	0	0	NA
RSV645	Bacteroidetes	Prevotella	orange	4.39456	4.10069	0.707557
RSV646	Proteobacteria	Acinetobacter	NA	3.53324	4.10193	NA
RSV647	Synergistetes	Pyramidobacter	NA	-26.4604	3.11725	1.31219e-15
RSV648	Firmicutes	NA	NA	-4.18231	4.10433	0.718784
RSV649	Fusobacteria	Sneathia	NA	1.20668	4.11239	NA
RSV650	Spirochaetae	Treponema_2	red	-0.752291	4.11754	NA
RSV651	Firmicutes	Anaerosporobacter	NA	1.24944	4.11206	NA
RSV652	Proteobacteria	Acinetobacter	NA	0	0	NA
RSV653	Firmicutes	Oscillibacter	NA	0	0	NA
RSV654	Proteobacteria	Neisseria	NA	0	0	NA
RSV655	Proteobacteria	Campylobacter	orange	0	0	NA
RSV656	Proteobacteria	NA	NA	-0.752326	4.11754	NA
RSV657	Bacteroidetes	Alloprevotella	NA	0	0	NA
RSV658	Synergistetes	Fretibacterium	NA	0	0	NA
RSV659	Fusobacteria	Fusobacterium	orange	0	0	NA
RSV660	Proteobacteria	Kingella	NA	1.861	3.7595	0.930376
RSV661	SR1_(Absconditabacteria)	NA	NA	0	0	NA
RSV662	Spirochaetae	Treponema_2	red	0	0	NA
RSV663	Firmicutes	Selenomonas	purple	-0.752235	4.11754	NA
RSV664	Firmicutes	NA	NA	-0.752322	4.11754	0.967862
RSV665	Actinobacteria	Lawsonella	NA	-2.06445	4.09161	0.926354
RSV666	Firmicutes	Gemella	NA	-0.75221	4.11754	NA
RSV667	Chloroflexi	NA	NA	0	0	NA
RSV668	Fusobacteria	Fusobacterium	orange	0	0	NA
RSV669	Spirochaetae	Treponema_2	red	0	0	NA
RSV670	Firmicutes	Selenomonas_4	purple	0	0	NA
RSV671	Bacteroidetes	Capnocytophaga	green	-2.16674	4.11489	NA
RSV672	Verrucomicrobia	NA	NA	0	0	NA
RSV673	Bacteroidetes	Prevotella	orange	2.77236	4.10386	NA
RSV674	Saccharibacteria	NA	NA	-3.18972	4.10891	NA
RSV675	Spirochaetae	Treponema_2	red	0	0	NA
RSV676	Firmicutes	Acetoanaerobium	NA	0	0	NA
RSV677	Firmicutes	NA	NA	0	0	NA
RSV678	Firmicutes	Selenomonas_4	purple	0	0	NA
RSV679	Synergistetes	Fretibacterium	NA	0	0	NA
RSV680	Firmicutes	Selenomonas	purple	4.18881	4.10092	0.718784
RSV681	Firmicutes	NA	NA	0	0	NA
RSV682	Spirochaetae	Treponema_2	red	-0.75234	4.11754	NA
RSV683	Firmicutes	Alkaliphilus	NA	0	0	NA
RSV684	Proteobacteria	Cardiobacterium	NA	-0.752317	4.11754	NA
RSV685	Firmicutes	Selenomonas_4	purple	0	0	NA
RSV686	Firmicutes	Lachnoanaerobaculum	NA	-5.46012	3.79407	0.515766
RSV687	Firmicutes	Lachnoanaerobaculum	NA	3.86728	4.10136	NA
RSV688	Bacteroidetes	Bergeyella	NA	2.8176	3.61592	0.80567
RSV689	Actinobacteria	Actinomyces	purple	0	0	NA
RSV690	Firmicutes	Lachnoanaerobaculum	NA	-2.05697	4.11531	NA
RSV691	Spirochaetae	Treponema_2	red	-4.24748	4.10412	0.717387
RSV692	Bacteroidetes	Prevotella_7	orange	-23.6504	3.62182	1.21821e-09
RSV693	Saccharibacteria	NA	NA	2.18373	4.10622	0.90861
RSV694	Fusobacteria	Leptotrichia	NA	-3.44304	4.10747	NA
RSV695	Proteobacteria	NA	NA	0.955772	3.24736	0.967862
RSV696	Firmicutes	Johnsonella	NA	0	0	NA
RSV697	Actinobacteria	Rothia	NA	5.93115	3.36502	0.342658
RSV698	Fusobacteria	Leptotrichia	NA	-0.752226	4.11754	NA
RSV699	Firmicutes	Dialister	NA	0	0	NA
RSV700	Proteobacteria	Cardiobacterium	NA	0	0	NA
RSV701	Firmicutes	Selenomonas_3	purple	-0.752348	4.11754	0.967862
RSV702	Saccharibacteria	NA	NA	-0.752296	4.11754	NA
RSV703	Fusobacteria	Leptotrichia	NA	0	0	NA
RSV704	Firmicutes	Shuttleworthia	NA	1.98962	4.10718	NA
RSV705	Proteobacteria	Aeromonas	NA	0	0	NA
RSV706	Firmicutes	Staphylococcus	NA	2.51332	4.10478	NA
RSV707	Firmicutes	Howardella	NA	2.71421	3.5382	0.80567
RSV708	Proteobacteria	Campylobacter	orange	-0.752234	4.11754	NA
RSV709	Spirochaetae	Treponema_2	red	-3.29571	4.1083	NA
RSV710	Bacteroidetes	Porphyromonas	red	-3.06344	4.10969	NA
RSV711	Firmicutes	Lachnoanaerobaculum	NA	0	0	NA
RSV712	Bacteroidetes	Prevotella_7	orange	0	0	NA
RSV713	Bacteroidetes	Tannerella	red	1.91526	4.10757	NA
RSV714	Bacteroidetes	Prevotella_7	orange	-2.5666	4.11276	NA
RSV715	Firmicutes	Granulicatella	NA	-0.75228	4.11754	NA
RSV716	Fusobacteria	Fusobacterium	orange	-3.51881	4.10707	NA
RSV717	Firmicutes	Fastidiosipila	NA	0	0	NA
RSV718	Bacteroidetes	Prevotella_7	orange	-3.33873	4.10806	NA
RSV719	Bacteroidetes	NA	NA	0	0	NA
RSV720	Bacteroidetes	Prevotella_2	NA	0	0	NA
RSV721	Fusobacteria	Leptotrichia	NA	0	0	NA
RSV722	Bacteroidetes	Rikenellaceae_RC9_gut_group	NA	-5.03937	4.10201	0.642377
RSV723	Tenericutes	Acholeplasma	NA	1.64429	4.10916	NA
RSV724	Actinobacteria	Cryptobacterium	NA	1.102	4.04494	0.967862
RSV725	Firmicutes	NA	NA	3.27182	4.10249	0.798868
RSV726	Firmicutes	Moryella	NA	-0.752325	4.11754	NA
RSV727	Bacteroidetes	NA	NA	-0.0705361	3.30988	0.994677
RSV728	Bacteroidetes	NA	NA	-0.752384	4.11754	0.967862
RSV729	Proteobacteria	Rhizobium	NA	-1.68829	4.11642	NA
RSV730	Synergistetes	Fretibacterium	NA	0	0	NA
RSV731	Bacteroidetes	NA	NA	0	0	NA
RSV732	Bacteroidetes	NA	NA	-0.752279	4.11754	NA
RSV733	Bacteroidetes	Macellibacteroides	NA	0	0	NA
RSV734	Bacteroidetes	Capnocytophaga	green	-3.38404	4.1078	NA
RSV735	Firmicutes	Ruminococcaceae_UCG-014	NA	-1.78274	4.1162	NA
RSV736	Proteobacteria	Alishewanella	NA	-0.752241	4.11754	NA
RSV737	Firmicutes	Selenomonas	purple	-0.752347	4.11754	NA
RSV738	Bacteroidetes	Prevotella	orange	3.76982	4.10151	0.748226
RSV739	Cyanobacteria	NA	NA	0	0	NA
RSV740	Firmicutes	NA	NA	4.60113	3.72869	0.640131
RSV741	Saccharibacteria	Candidatus_Saccharimonas	NA	0	0	NA
RSV742	Proteobacteria	Novosphingobium	NA	2.52417	4.10474	NA
RSV743	Proteobacteria	NA	NA	0	0	NA
RSV744	Proteobacteria	Aggregatibacter	red	0	0	NA
RSV745	Bacteroidetes	Prevotella_6	orange	0	0	NA
RSV746	Actinobacteria	Actinomyces	purple	3.26218	4.09567	0.798868
RSV747	Spirochaetae	Treponema_2	red	-0.752211	4.11754	NA
RSV748	Fusobacteria	Leptotrichia	NA	0	0	NA
RSV749	Firmicutes	Tyzzerella	NA	0.735367	4.11563	NA
RSV750	Actinobacteria	Actinomyces	purple	0.22457	2.71032	0.985509
RSV751	Bacteroidetes	Rikenellaceae_RC9_gut_group	NA	-3.40903	4.10766	NA
RSV752	Bacteroidetes	Rikenellaceae_RC9_gut_group	NA	0	0	NA
RSV753	Bacteroidetes	Capnocytophaga	green	0	0	NA
RSV754	Proteobacteria	Paenirhodobacter	NA	0.409703	4.11685	NA
RSV755	Proteobacteria	Propionivibrio	NA	-2.79966	4.11138	NA
RSV756	Firmicutes	Lachnoanaerobaculum	NA	0	0	NA
RSV757	Firmicutes	Lactobacillus	NA	-0.752179	4.11754	0.967862
RSV758	Firmicutes	Selenomonas_4	purple	-2.42048	4.11361	NA
RSV759	Proteobacteria	Neisseria	NA	-2.23148	4.1146	NA
RSV760	Bacteroidetes	Bergeyella	NA	0	0	NA
RSV761	Firmicutes	NA	NA	0	0	NA
RSV762	Proteobacteria	Acinetobacter	NA	0	0	NA
RSV763	Firmicutes	Erysipelotrichaceae_UCG-004	NA	0.281638	4.09476	NA
RSV764	Spirochaetae	Treponema_2	red	-0.75232	4.11754	NA
RSV765	Firmicutes	Family_XIII_AD3011_group	NA	-33.2819	3.90095	1.03181e-15
RSV766	Bacteroidetes	Prevotella	orange	0	0	NA
RSV767	Spirochaetae	Treponema_2	red	-1.87962	4.11592	NA
RSV768	Spirochaetae	Treponema_2	red	0	0	NA
RSV769	Saccharibacteria	NA	NA	0	0	NA
RSV770	Actinobacteria	Actinomyces	purple	0	0	NA
RSV771	Fusobacteria	Leptotrichia	NA	0	0	NA
RSV772	Bacteroidetes	Capnocytophaga	green	0	0	NA
RSV773	Proteobacteria	Campylobacter	orange	2.81724	4.08917	0.833867
RSV774	Bacteroidetes	Prevotella_2	NA	0	0	NA
RSV775	Bacteroidetes	Prevotella	orange	0	0	NA
RSV776	Firmicutes	Dialister	NA	0	0	NA
RSV777	Firmicutes	Lactobacillus	NA	3.66236	4.1017	NA
RSV778	Firmicutes	NA	NA	0	0	NA
RSV779	Proteobacteria	Pseudoxanthomonas	NA	0	0	NA
RSV780	Bacteroidetes	Prevotella	orange	-0.752284	4.11754	NA
RSV781	Saccharibacteria	NA	NA	0	0	NA
RSV782	Firmicutes	Stomatobaculum	NA	-0.752223	4.11754	NA
RSV783	Proteobacteria	Enterobacter	NA	0	0	NA
RSV784	Spirochaetae	Treponema_2	red	-0.752251	4.11754	NA
RSV785	Bacteroidetes	Alloprevotella	NA	-0.752204	4.11754	NA
RSV786	Fusobacteria	Fusobacterium	orange	0	0	NA
RSV787	Bacteroidetes	Capnocytophaga	green	2.4043	4.10522	0.883147
RSV788	Firmicutes	Selenomonas_3	purple	0	0	NA
RSV789	Spirochaetae	Treponema_2	red	0	0	NA
RSV790	Firmicutes	NA	NA	-4.69437	4.02657	0.683087
RSV791	Firmicutes	NA	NA	-0.752342	4.11754	0.967862
RSV792	Saccharibacteria	NA	NA	-3.26716	4.10846	NA
RSV793	Firmicutes	Lactobacillus	NA	1.37164	4.09748	NA
RSV794	Bacteroidetes	Rikenellaceae_RC9_gut_group	NA	0	0	NA
RSV795	Bacteroidetes	Prevotella_7	orange	2.78966	4.1038	NA
RSV796	Bacteroidetes	Bergeyella	NA	0	0	NA
RSV797	Saccharibacteria	Candidatus_Saccharimonas	NA	0	0	NA
RSV798	Firmicutes	Dialister	NA	-1.11209	4.10801	NA
RSV799	Firmicutes	Anaerofilum	NA	0.129906	4.11731	NA
RSV800	Proteobacteria	Campylobacter	orange	0	0	NA
RSV801	Firmicutes	Lactobacillus	NA	0	0	NA
RSV802	Bacteroidetes	Rikenellaceae_RC9_gut_group	NA	0	0	NA
RSV803	Bacteroidetes	Prevotella_6	orange	-4.53723	4.10328	NA
RSV804	SR1_(Absconditabacteria)	NA	NA	-2.40542	4.11369	NA
RSV805	Bacteroidetes	Alloprevotella	NA	0	0	NA
RSV806	Fusobacteria	Leptotrichia	NA	0	0	NA
RSV807	Firmicutes	Shuttleworthia	NA	0	0	NA
RSV808	Firmicutes	Johnsonella	NA	-0.752307	4.11754	NA
RSV809	Firmicutes	Ezakiella	NA	-2.71778	4.11187	NA
RSV810	Bacteroidetes	NA	NA	0	0	NA
RSV811	Spirochaetae	Treponema_2	red	0	0	NA
RSV812	Actinobacteria	Actinomyces	purple	0.572911	4.10347	NA
RSV813	Proteobacteria	NA	NA	0.0330147	4.1174	NA
RSV814	Bacteroidetes	NA	NA	-0.752387	4.11754	0.967862
RSV815	Spirochaetae	Treponema_2	red	22.3876	4.09986	6.25745e-07
RSV816	Bacteroidetes	Prevotella_7	orange	0	0	NA
RSV817	Proteobacteria	NA	NA	2.3275	4.02875	0.883711
RSV818	Proteobacteria	Cardiobacterium	NA	0	0	NA
RSV819	Firmicutes	Family_XIII_AD3011_group	NA	0	0	NA
RSV820	Firmicutes	Selenomonas_4	purple	0	0	NA
RSV821	Proteobacteria	Cardiobacterium	NA	0.344341	2.89106	0.977373
RSV822	Firmicutes	Selenomonas	purple	0	0	NA
RSV823	Firmicutes	Shuttleworthia	NA	2.28911	4.10573	NA
RSV824	Proteobacteria	NA	NA	-2.38632	4.11379	NA
RSV825	Firmicutes	Selenomonas_3	purple	0	0	NA
RSV826	Firmicutes	Veillonella	purple	-0.557068	4.11025	NA
RSV827	Spirochaetae	Treponema_2	red	-0.752312	4.11754	NA
RSV828	Bacteroidetes	Prevotella_7	orange	0	0	NA
RSV829	Fusobacteria	Leptotrichia	NA	-2.92975	4.11059	NA
RSV830	Spirochaetae	Treponema_2	red	-3.29983	4.10828	NA
RSV831	Firmicutes	Lactobacillus	NA	0	0	NA
RSV832	Bacteroidetes	Prevotella_7	orange	0	0	NA
RSV833	Firmicutes	Stomatobaculum	NA	0	0	NA
RSV834	Firmicutes	Selenomonas_3	purple	0	0	NA
RSV835	Firmicutes	Selenomonas_3	purple	0	0	NA
RSV836	Proteobacteria	NA	NA	-0.189429	4.11744	NA
RSV837	Proteobacteria	Mannheimia	NA	23.3535	4.0999	1.86084e-07
RSV838	Firmicutes	Selenomonas_4	purple	0	0	NA
RSV839	Fusobacteria	Fusobacterium	orange	-2.59704	4.11257	NA
RSV840	Actinobacteria	Actinomyces	purple	0	0	NA
RSV841	Proteobacteria	Campylobacter	orange	2.69048	4.10413	NA
RSV842	Tenericutes	Mycoplasma	NA	0	0	NA
RSV843	Firmicutes	Lachnoanaerobaculum	NA	-0.752286	4.11754	NA
RSV844	Bacteroidetes	NA	NA	0	0	NA
RSV845	Proteobacteria	Cardiobacterium	NA	-0.752221	4.11754	NA
RSV846	Firmicutes	Lachnospiraceae_NK3A20_group	NA	-2.40475	4.11369	NA
RSV847	Tenericutes	NA	NA	-0.752347	4.11754	NA
RSV848	Elusimicrobia	NA	NA	-0.752326	4.11754	NA
RSV849	Saccharibacteria	Candidatus_Saccharimonas	NA	-2.17897	4.11484	NA
RSV850	Spirochaetae	Treponema_2	red	-3.64417	4.10645	NA
RSV851	Bacteroidetes	Capnocytophaga	green	0	0	NA
RSV852	Fusobacteria	Leptotrichia	NA	0	0	NA
RSV853	Fusobacteria	Leptotrichia	NA	-2.51401	4.11308	NA
RSV854	Proteobacteria	Propionivibrio	NA	-0.75222	4.11754	NA
RSV855	Bacteroidetes	Capnocytophaga	green	0	0	NA
RSV856	Spirochaetae	Treponema_2	red	0	0	NA
RSV857	Proteobacteria	Cardiobacterium	NA	-0.752322	4.11754	NA
RSV858	Gracilibacteria	NA	NA	-0.752259	4.11754	NA
RSV859	Saccharibacteria	Candidatus_Saccharimonas	NA	-0.752293	4.11754	NA
RSV860	Bacteroidetes	NA	NA	-1.84929	4.11602	NA
RSV861	Firmicutes	Dialister	NA	0.451913	4.11678	NA
RSV862	Proteobacteria	Neisseria	NA	-1.79825	4.11616	NA
RSV863	Bacteroidetes	Prevotella_7	orange	0	0	NA
RSV864	Saccharibacteria	NA	NA	0	0	NA
RSV865	Fusobacteria	Fusobacterium	orange	0	0	NA
RSV866	Bacteroidetes	Alloprevotella	NA	-0.752203	4.11754	NA
RSV867	Saccharibacteria	NA	NA	0	0	NA
RSV868	Bacteroidetes	Odoribacter	NA	0	0	NA
RSV869	Saccharibacteria	NA	NA	-3.79809	4.10576	NA
RSV870	Firmicutes	Filifactor	NA	-0.752375	4.11754	NA
RSV871	Bacteroidetes	Alloprevotella	NA	0	0	NA
RSV872	Bacteroidetes	Alloprevotella	NA	0	0	NA
RSV873	Firmicutes	Selenomonas_4	purple	-0.752319	4.11754	0.967862
RSV874	Spirochaetae	Treponema_2	red	0	0	NA
RSV875	Fusobacteria	Fusobacterium	orange	0	0	NA
RSV876	Tenericutes	Mycoplasma	NA	-0.752189	4.11754	0.967862
RSV877	Bacteroidetes	Capnocytophaga	green	0	0	NA
RSV878	Bacteroidetes	Prevotella_7	orange	0	0	NA
RSV879	Saccharibacteria	NA	NA	0	0	NA
RSV880	Fusobacteria	Leptotrichia	NA	-0.752364	4.11754	NA
RSV881	Proteobacteria	Cardiobacterium	NA	0	0	NA
RSV882	Bacteroidetes	Prevotella_7	orange	-1.07807	4.09834	NA
RSV883	Actinobacteria	Actinomyces	purple	-0.752207	4.11754	NA
RSV884	Bacteroidetes	Prevotella_7	orange	0	0	NA
RSV885	Firmicutes	Parvimonas	orange	0	0	NA
RSV886	Bacteroidetes	Prevotella	orange	0	0	NA
RSV887	Saccharibacteria	Candidatus_Saccharimonas	NA	0	0	NA
RSV888	Saccharibacteria	NA	NA	0	0	NA
RSV889	Spirochaetae	Treponema_2	red	-2.53798	4.11294	NA
RSV890	Fusobacteria	Leptotrichia	NA	0	0	NA
RSV891	Bacteroidetes	Alloprevotella	NA	0	0	NA
RSV892	Fusobacteria	Fusobacterium	orange	0	0	NA
RSV893	Bacteroidetes	Porphyromonas	red	-0.752401	4.11754	0.967862
RSV894	Bacteroidetes	Porphyromonas	red	0	0	NA
RSV895	Proteobacteria	Neisseria	NA	0	0	NA
RSV896	Firmicutes	Selenomonas_4	purple	0	0	NA
RSV897	Tenericutes	Mycoplasma	NA	-0.752286	4.11754	0.967862
RSV898	Proteobacteria	Campylobacter	orange	0	0	NA
RSV899	Bacteroidetes	Alloprevotella	NA	-0.752208	4.11754	NA
RSV900	Proteobacteria	Campylobacter	orange	0	0	NA
RSV901	Bacteroidetes	Prevotella_7	orange	0.0346023	4.0963	NA
RSV902	Spirochaetae	Treponema_2	red	0	0	NA
RSV903	Fusobacteria	Leptotrichia	NA	-0.752346	4.11754	NA
RSV904	Firmicutes	Selenomonas_4	purple	0	0	NA
RSV905	Firmicutes	NA	NA	0	0	NA
RSV906	Fusobacteria	Leptotrichia	NA	0	0	NA
RSV907	Spirochaetae	Treponema_2	red	0	0	NA
RSV908	Spirochaetae	Treponema_2	red	0	0	NA
RSV909	Proteobacteria	Campylobacter	orange	0	0	NA
RSV910	Spirochaetae	Treponema_2	red	0	0	NA
RSV911	Fusobacteria	Fusobacterium	orange	-0.752357	4.11754	NA
RSV912	Firmicutes	Veillonella	purple	0	0	NA
RSV913	Saccharibacteria	NA	NA	0	0	NA
RSV914	Actinobacteria	Slackia	NA	0.410746	2.8501	0.969452
RSV915	Firmicutes	Anaeroglobus	NA	0	0	NA
RSV916	Proteobacteria	Mannheimia	NA	-0.752361	4.11754	NA
RSV917	Firmicutes	Defluviitaleaceae_UCG-011	NA	-0.752333	4.11754	0.967862
RSV918	Bacteroidetes	Porphyromonas	red	-0.752219	4.11754	NA
RSV919	Spirochaetae	Treponema_2	red	0	0	NA
RSV920	Bacteroidetes	NA	NA	0	0	NA
RSV921	Bacteroidetes	Prevotella	orange	0	0	NA
RSV922	Fusobacteria	Leptotrichia	NA	-4.90232	4.10231	0.66064
RSV923	Tenericutes	Mycoplasma	NA	0	0	NA
RSV924	Fusobacteria	Fusobacterium	orange	0	0	NA
RSV925	Firmicutes	Johnsonella	NA	-0.752234	4.11754	NA
RSV926	Spirochaetae	Treponema_2	red	0	0	NA
RSV927	Synergistetes	Fretibacterium	NA	0	0	NA
RSV928	Firmicutes	Johnsonella	NA	-0.752342	4.11754	0.967862
RSV929	Firmicutes	Selenomonas_4	purple	0	0	NA
RSV930	Fusobacteria	Leptotrichia	NA	0	0	NA
RSV931	Fusobacteria	Fusobacterium	orange	0	0	NA
RSV932	Tenericutes	Mycoplasma	NA	0	0	NA
RSV933	Spirochaetae	Treponema_2	red	0	0	NA
RSV934	Firmicutes	Selenomonas	purple	0	0	NA
RSV935	Firmicutes	Parvimonas	orange	0	0	NA
RSV936	Firmicutes	Selenomonas	purple	0	0	NA
RSV937	Spirochaetae	Treponema_2	red	0	0	NA
RSV938	Spirochaetae	Treponema_2	red	-0.752323	4.11754	NA
RSV939	Proteobacteria	Campylobacter	orange	0	0	NA
RSV940	Bacteroidetes	Phocaeicola	NA	0	0	NA
RSV941	Spirochaetae	Treponema_2	red	0	0	NA
RSV942	Proteobacteria	Comamonas	NA	-1.40422	4.0979	NA
RSV943	Spirochaetae	Treponema_2	red	0	0	NA
RSV944	Firmicutes	NA	NA	0	0	NA
RSV945	Firmicutes	Selenomonas_4	purple	-5.35783	4.1014	0.603205
RSV946	Firmicutes	Centipeda	NA	0	0	NA
RSV947	Spirochaetae	Treponema_2	red	-3.56462	4.10684	NA
RSV948	Proteobacteria	Ottowia	NA	0	0	NA
RSV949	Firmicutes	Selenomonas_4	purple	-0.752345	4.11754	NA
RSV950	Spirochaetae	Treponema_2	red	0	0	NA
RSV951	Firmicutes	Dialister	NA	0	0	NA
RSV952	Bacteroidetes	Prevotella_7	orange	0	0	NA
RSV953	Firmicutes	Selenomonas	purple	0	0	NA
RSV954	Firmicutes	Bulleidia	NA	0	0	NA
RSV955	Spirochaetae	Treponema_2	red	-4.15559	4.10442	NA
RSV956	Fusobacteria	Fusobacterium	orange	0	0	NA
RSV957	Saccharibacteria	NA	NA	0	0	NA
RSV958	Firmicutes	Lachnoanaerobaculum	NA	0	0	NA
RSV959	Spirochaetae	Treponema_2	red	0	0	NA
RSV960	Spirochaetae	Treponema_2	red	0	0	NA
RSV961	Firmicutes	Selenomonas	purple	0	0	NA
RSV962	Firmicutes	Centipeda	NA	0	0	NA
RSV963	Fusobacteria	Fusobacterium	orange	0	0	NA
RSV964	Spirochaetae	Treponema_2	red	0	0	NA
RSV965	Saccharibacteria	NA	NA	-3.28957	4.10834	0.798868
RSV966	Firmicutes	Selenomonas_4	purple	0	0	NA
RSV967	Fusobacteria	Leptotrichia	NA	-0.752231	4.11754	NA
RSV968	Spirochaetae	Treponema_2	red	0	0	NA
RSV969	Saccharibacteria	NA	NA	0	0	NA
RSV970	Bacteroidetes	Prevotella_2	NA	3.83116	4.10142	NA
RSV971	Firmicutes	Centipeda	NA	0	0	NA
RSV972	Bacteroidetes	Porphyromonas	red	0	0	NA
RSV973	Actinobacteria	Propionibacterium	NA	0	0	NA
RSV974	Firmicutes	Ezakiella	NA	0	0	NA
RSV975	Firmicutes	Catonella	NA	0	0	NA
RSV976	Firmicutes	Catonella	NA	-3.44508	4.10746	NA
RSV977	Bacteroidetes	Prevotella	orange	0	0	NA
RSV978	Fusobacteria	Fusobacterium	orange	0	0	NA
RSV979	Bacteroidetes	NA	NA	0	0	NA
RSV980	Firmicutes	Johnsonella	NA	0	0	NA
RSV981	Bacteroidetes	Capnocytophaga	green	-0.752215	4.11754	NA
RSV982	Spirochaetae	Treponema_2	red	0	0	NA
RSV983	Actinobacteria	Actinomyces	purple	2.83094	4.10367	NA
RSV984	Bacteroidetes	Prevotella_6	orange	-3.36726	4.10789	NA
RSV985	Bacteroidetes	Alloprevotella	NA	0	0	NA
RSV986	Synergistetes	Fretibacterium	NA	0	0	NA
RSV987	Bacteroidetes	Capnocytophaga	green	0	0	NA
RSV988	Firmicutes	NA	NA	0	0	NA
RSV989	Proteobacteria	Campylobacter	orange	0	0	NA
RSV990	Fusobacteria	Leptotrichia	NA	-0.752226	4.11754	NA
RSV991	Proteobacteria	NA	NA	0	0	NA
RSV992	Actinobacteria	Olsenella	NA	0	0	NA
RSV993	Bacteroidetes	NA	NA	0	0	NA
RSV994	Saccharibacteria	NA	NA	0	0	NA
RSV995	Saccharibacteria	NA	NA	0	0	NA
RSV996	Spirochaetae	Treponema_2	red	0	0	NA
RSV997	Firmicutes	Johnsonella	NA	0	0	NA
RSV998	Bacteroidetes	Alloprevotella	NA	0	0	NA
RSV999	Spirochaetae	Treponema_2	red	0	0	NA
RSV1000	Firmicutes	Defluviitaleaceae_UCG-011	NA	0	0	NA
RSV1001	Bacteroidetes	Rikenellaceae_RC9_gut_group	NA	-3.26712	4.10846	NA
RSV1002	Actinobacteria	Alloscardovia	NA	-0.752239	4.11754	NA
RSV1003	Firmicutes	Moryella	NA	0	0	NA
RSV1004	Fusobacteria	Fusobacterium	orange	0	0	NA
RSV1005	Spirochaetae	Treponema_2	red	0	0	NA
RSV1006	Spirochaetae	Treponema_2	red	0.824556	3.7658	0.967862
RSV1007	Firmicutes	NA	NA	-0.752348	4.11754	NA
RSV1008	Fusobacteria	Leptotrichia	NA	0	0	NA
RSV1009	Bacteroidetes	NA	NA	-2.27669	4.11436	NA
RSV1010	Proteobacteria	Pseudomonas	NA	0	0	NA
RSV1011	Actinobacteria	Actinomyces	purple	0	0	NA
RSV1012	Firmicutes	Oribacterium	NA	0	0	NA
RSV1013	Bacteroidetes	Prevotella	orange	0	0	NA
RSV1014	Spirochaetae	Treponema_2	red	0	0	NA
RSV1015	Bacteroidetes	Prevotella_7	orange	0	0	NA
RSV1016	Bacteroidetes	Prevotella_7	orange	-0.75221	4.11754	NA
RSV1017	Actinobacteria	Atopobium	NA	0	0	NA
RSV1018	Firmicutes	Erysipelotrichaceae_UCG-006	NA	-2.69472	4.112	NA
RSV1019	Bacteroidetes	Capnocytophaga	green	0	0	NA
RSV1020	Bacteroidetes	Tannerella	red	0	0	NA
RSV1021	Proteobacteria	NA	NA	-0.752321	4.11754	NA
RSV1022	Spirochaetae	Sphaerochaeta	NA	-0.752341	4.11754	NA
RSV1023	Firmicutes	Gemella	NA	0	0	NA
RSV1024	Firmicutes	Selenomonas_4	purple	0	0	NA
RSV1025	Bacteroidetes	Prevotella_7	orange	-0.752319	4.11754	NA
RSV1026	Spirochaetae	Treponema_2	red	-3.67429	4.10631	NA
RSV1027	Bacteroidetes	Prevotella	orange	0	0	NA
RSV1028	Tenericutes	Mycoplasma	NA	0	0	NA
RSV1029	Spirochaetae	Treponema_2	red	0	0	NA
RSV1030	Firmicutes	Lachnospiraceae_NK3A20_group	NA	0	0	NA
RSV1031	Proteobacteria	Ideonella	NA	0	0	NA
RSV1032	Fusobacteria	Leptotrichia	NA	0	0	NA
RSV1033	Firmicutes	Lachnoanaerobaculum	NA	0	0	NA
RSV1034	Proteobacteria	Rs-M59_termite_group	NA	-0.752252	4.11754	NA
RSV1035	Fusobacteria	Fusobacterium	orange	0	0	NA
RSV1036	Firmicutes	Selenomonas	purple	0	0	NA
RSV1037	Firmicutes	Candidatus_Soleaferrea	NA	0	0	NA
RSV1038	Firmicutes	NA	NA	0	0	NA
RSV1039	Actinobacteria	Actinomyces	purple	0	0	NA
RSV1040	Firmicutes	Lachnoanaerobaculum	NA	-3.35591	4.10796	NA
RSV1041	Firmicutes	Parvimonas	orange	0	0	NA
RSV1042	Fusobacteria	Fusobacterium	orange	0	0	NA
RSV1043	Firmicutes	NA	NA	0	0	NA
RSV1044	Firmicutes	Family_XIII_UCG-001	NA	0	0	NA
RSV1045	Bacteroidetes	Capnocytophaga	green	0	0	NA
RSV1046	Actinobacteria	Atopobium	NA	0	0	NA
RSV1047	Firmicutes	Lachnoanaerobaculum	NA	0	0	NA
RSV1048	Bacteroidetes	Prevotella_7	orange	0	0	NA
RSV1049	Fusobacteria	Leptotrichia	NA	0	0	NA
RSV1050	Actinobacteria	Actinomyces	purple	0	0	NA
RSV1051	Proteobacteria	Cardiobacterium	NA	0	0	NA
RSV1052	Firmicutes	Parvimonas	orange	0	0	NA
RSV1053	Firmicutes	Lactobacillus	NA	0	0	NA
RSV1054	NA	NA	NA	0	0	NA
RSV1055	Bacteroidetes	Capnocytophaga	green	0	0	NA
RSV1056	Bacteroidetes	Alloprevotella	NA	0	0	NA
RSV1057	Bacteroidetes	Tannerella	red	-0.752304	4.11754	NA
RSV1058	Actinobacteria	Parascardovia	NA	0	0	NA
RSV1059	Fusobacteria	Fusobacterium	orange	0	0	NA
RSV1060	Bacteroidetes	Tannerella	red	0	0	NA
RSV1061	Firmicutes	Veillonella	purple	1.97193	4.10727	NA
RSV1062	Proteobacteria	NA	NA	0	0	NA
RSV1063	Actinobacteria	Actinomyces	purple	0	0	NA
RSV1064	Proteobacteria	NA	NA	-0.752302	4.11754	NA
RSV1065	Synergistetes	Candidatus_Tammella	NA	-0.752242	4.11754	NA
RSV1066	Bacteroidetes	NA	NA	0	0	NA
